# Supplementary material for: Reliability of a Modified 24 h Dietary Recall and Veggie Meter to Assess Fruit and Vegetable Intake in New Zealand Children
Source: Nutrients. 2025 Oct 20;17(20):3293. doi: 10.3390/nu17203293 (PMC12566992; doi:10.3390/nu17203293)
Supplement: Supplementary file 1 [file nutrients-17-03293-s001.zip]

Archive with 5 entries (5 files):
- nutrients-3890880-Files S1-S11.pdf
- Supplementary File S12.xlsx
- Supplementary File S13.xlsx
- Supplementary File S14.xls
- Supplementary File S15.xlsx
