# Supplementary material for: Reliability of a Modified 24 h Dietary Recall and Veggie Meter to Assess Fruit and Vegetable Intake in New Zealand Children
Source: Nutrients. 2025 Oct 20;17(20):3293. doi: 10.3390/nu17203293 (PMC12566992; doi:10.3390/nu17203293)
Supplement: Supplementary file 1 [file nutrients-17-03293-s001.zip › Supplementary File S12.xlsx]

## Sheet: Weekday 24-Hour Recall
Nutritonal Analysis (Weekday)	EnergyDF (kJ)		Protein (g)		Total fat (g)		Saturated fat (g)		Carbohydrate-available (g)		Dietary fibre (g)		Carotenoids (μg)		Sodium (mg)		Calcium (mg)		Iron (mg)		Total Fruit (serves)		Total Vegetable (serves)		Total Fruit and Vegetable Intake (serves)				Difference for Weekday Intake	Weighed Total Fruit (serves)	24h MPR Fruit Serves-Weighed Fruit Serves	Weighed Total Vegetable (serves)	24h MPR Vegetable Serves-Weighed Vegetable Serves	Weighed Total Fruit and Vegetable Intake (serves)	24h MPR F&V serves-Weighed F&V serves	Carotenoid (μg)	24h MPR Carotenoid μg-Weighed Carotenoid μg
1D-BV	8923		78.82		88.71		46.67		242.66		54.95		2110.61		3358.28		1120.71		18.55		0		0.07		0.07					0	0	3.08	-3.01	3.08	-3.01	3690.22	-1579.61
2R-BV	8388		76.29		78.23		35.61		237.45		36.54		12584		4223.82		663.42		10.86		0		3.11		3.11					0	0	5.12	-2.01	5.12	-2.01	5689.28	6894.73
3A-BI	7145		50.81		70.86		38.26		219.26		9.65		1781		2467.15		980.86		10.43		0		1.26		1.26					1.44	-1.44	1.34	-0.08	2.78	-1.52	1715.47	65.53
4F-BH	8385		76.26		85.13		35.17		225.6		15.77		1304.55		2550.75		795.17		13.05		0		2.9		2.9					1.12	-1.12	1.62	1.28	2.74	0.16	1270.39	34.16
5W-ST	9259		91.96		69.96		31.16		289.9		18.52		4284.88		3223.78		1653.61		12.76		3.2		1.17		4.37					2.46	0.74	0.56	0.61	3.02	1.35	2958.39	1326.49
7J-BV	8149		50.69		75.49		40.4		249.32		29.53		529.74		3373.91		1629.28		35.2		1.37		0.53		1.9					0.5	0.87	1.93	-1.4	2.43	-0.53	912.63	-382.89
9D-BH	4573		32.65		43.14		23.84		138.89		9.74		356.23		1144.55		924.4		5.47		0.64		1.7		2.34					0.51	0.13	1.48	0.22	1.99	0.35	345.7	10.53
10A-BH	10516		115.29		74.04		32.85		329.03		24.95		186.3		4489.47		982.41		12.33		2.28		0		2.28					0.7	1.58	1.12	-1.12	1.82	0.46	464.16	-277.86
11O-BH	11248		153.4		86.7		34.44		305.73		31.75		387.76		3222.37		937.78		11.35		1.48		0		1.48					0.38	1.1	0	0	0.38	1.1	191.54	196.22
12A-BV	7466		88.22		67.47		22.78		198.02		13.19		1929.79		4680.33		860.92		11.31		0		1.86		1.86					0	0	0.5	1.36	0.5	1.36	1771.05	158.74
13M-LB	7467		60.72		50.67		25.8		252.56		30.9		1562.94		2218.57		1635.65		10.42		2.55		1.28		3.83					1.15	1.4	4.06	-2.78	5.21	-1.38	6256.02	-4693.08
14G-NX	8779		94.75		75.59		29.51		245.74		26.41		5193.49		5733.44		1546.07		13.46		1.85		2.99		4.84					1.32	0.53	3.01	-0.02	4.33	0.51	7666.37	-2472.88
15I-NX	9607		98.85		105.63		48.78		222.15		31.08		2848.29		2143.23		1112.36		14.33		3.17		0.91		4.08					2.96	0.21	5.24	-4.33	8.2	-4.12	8034.51	-5186.22
16N-NX	8394		88.21		81.27		27.43		208.99		44.15		5381.57		2559.62		596.06		15.57		0.67		3.74		4.41					2.2	-1.53	3.95	-0.21	6.15	-1.74	10326.4	-4944.82
17K-NX	9599		76.42		73.58		32.84		315.56		29.13		1291.3		1504.15		761.75		9.67		4.55		1.58		6.13					4.98	-0.43	1.35	0.23	6.33	-0.2	1243.76	47.54
18R-NX	11721		106.48		148.5		48.74		245.71		34.43		17178.5		3624.91		1360.81		13.4		1.08		3.29		4.37					0.52	0.56	1.9	1.39	2.42	1.95	4323.86	12854.7
19C-NX	8965		111.39		70.97		15.62		252.39		24.09		9540.34		2520.09		347.74		8.54		2.08		4.04		6.12					1.27	0.81	2.66	1.38	3.93	2.19	14199	-4658.63
20C-NX	11845		110.73		129.81		52.53		291.81		25.32		13552.5		2933.03		1627		11.88		0.38		5.78		6.16					1.03	-0.65	4.4	1.38	5.43	0.73	7465.3	6087.2
21N-NX	8086		85.13		58.52		25.07		256.68		18.02		1729.73		2458.8		414.91		5.53		0		2.56		2.56					0.15	-0.15	0.5	2.06	0.65	1.91	733.04	996.69
22S-NX	9274		139.29		54.9		24.3		273.7		30.95		13328.5		3001.54		1841.57		24.1		0.95		5.77		6.72					0.5	0.45	3.64	2.13	4.14	2.58	3849.22	9479.33
23K-NX	15591		171.03		138.27		45.15		415.73		21.06		6463.22		1869.21		920.36		8.99		2.47		8.61		11.08					2.47	0	8.76	-0.15	11.23	-0.15	7494.7	-1031.48
24T-NX	8464		85.7		101.25		44.96		188.1		16.1		251.46		4144.51		1244.09		6.73		0.87		0.4		1.27					0.83	0.04	0.58	-0.18	1.41	-0.14	963.35	-711.89
25R-NX	8476		74.2		66.23		31		266.78		30.48		4134.6		1344.69		443.4		5.32		7.47		3.34		10.81					3.99	3.48	2.07	1.27	6.06	4.75	4710.14	-575.54
26R-ST	10909		103.39		88.28		37.56		320.47		30.05		4395.98		3978.43		1368.53		7.94		0.67		4.22		4.89					0.96	-0.29	2.3	1.92	3.26	1.63	2272.66	2123.32
27K-ST	12627		87.93		115.86		57.97		396.45		15.97		2971.79		4191.44		677.85		22.85		0.25		1.81		2.06					0.62	-0.37	1.8	0.01	2.42	-0.36	2164.26	807.53
28O-BC	9292		104.46		96.82		46.56		219.97		26.63		884.84		5269.7		1463.98		14.57		0.67		1.43		2.1					0.54	0.13	1.2	0.23	1.74	0.36	897.82	-12.98
29T-SM	7930		68.57		88.04		29.45		205.3		13.6		234.92		2189.75		255.28		13.04		0.96		1.23		2.19					0	0.96	1.28	-0.05	1.28	0.91	575.67	-340.75
30H-BC	9362		77.55		86.38		30.82		296.35		24.09		646.46		2717.02		390.71		6.66		1.45		0.97		2.42					1.01	0.44	0.7	0.27	1.71	0.71	741.13	-94.67
31F-SH	7475		70.71		71.52		25.22		223.38		15.7		1407.31		3398.43		250.6		3.3		2.78		1.32		4.1					1.93	0.85	1.32	0	3.25	0.85	2197.92	-790.61
32Z-NX	5384		33.61		30.36		4.68		196.23		16.11		459.86		1157.68		134.39		3.47		2.84		3.63		6.47					0.4	2.44	0.9	2.73	1.3	5.17	186.1	273.76
33R-LP	5848		38.27		57.87		16.19		171.46		22.52		3982.85		1614.78		521.26		7.61		1.56		3.47		5.03					0.71	0.85	3.6	-0.13	4.31	0.72	3009.33	973.52
34J-NX	7791		96.96		68.74		25.93		201.26		24.46		687.28		1262.83		351.78		16.82		2.1		0.25		2.35					0.7	1.4	0.7	-0.45	1.4	0.95	838.97	-151.69
MEAN	8966.81		87.4606		81.2122		33.3528		253.207		24.87		3861.96		2955.32		931.71		12.0472		1.57313		2.35062		3.92375
MEDIAN	8627.5		86.815		75.54		32		245.725		24.705		1855.39		2825.03		922.38		11.33		1.225		1.755		3.47
STDDEV	2148.7		31.2156		25.8511		11.6672		60.0425		9.83674		4538.55		1205.11		492.663		6.4843		1.58287		1.94443		2.52703
MINIMUM	4573		32.65		30.36		4.68		138.89		9.65		186.3		1144.55		134.39		3.3		0		0		0.07
MAXIMUM	15591		171.03		148.5		57.97		415.73		54.95		17178.5		5733.44		1841.57		35.2		7.47		8.61		11.08
Male and Female Values
	Gender	kJ			Gender	Protein			Gender	Carbohydrate			Gender	Total Fat			Gender	Saturated Fat			Gender	Dietary Fibre			Gender	Carotenoids (μg)			Gender	Sodium			Gender	Calcium			Gender	Iron			Gender	Total Fruit (serves)			Gender	Total Vegetable (serves)		Total Fruit and Vegetable Intake (serves)
3A-BI	F	7145		3A-BI	F	50.81		3A-BI	F	219.26		3A-BI	F	70.86		3A-BI	F	38.26		3A-BI	F	9.65		3A-BI	F	1781		3A-BI	F	2467.15		3A-BI	F	980.86		3A-BI	F	10.43		3A-BI	F	0		3A-BI	F	1.26		1.26
9D-BH	F	4573		9D-BH	F	32.65		9D-BH	F	138.89		9D-BH	F	43.14		9D-BH	F	23.84		9D-BH	F	9.74		9D-BH	F	356.23		9D-BH	F	1144.55		9D-BH	F	924.4		9D-BH	F	5.47		9D-BH	F	0.64		9D-BH	F	1.7		2.34
10A-BH	F	10516		10A-BH	F	115.29		10A-BH	F	329.03		10A-BH	F	74.04		10A-BH	F	32.85		10A-BH	F	24.95		10A-BH	F	186.3		10A-BH	F	4489.47		10A-BH	F	982.41		10A-BH	F	12.33		10A-BH	F	2.28		10A-BH	F	0		2.28
12A-BV	F	7466		12A-BV	F	88.22		12A-BV	F	198.02		12A-BV	F	67.47		12A-BV	F	22.78		12A-BV	F	13.19		12A-BV	F	1929.79		12A-BV	F	4680.33		12A-BV	F	860.92		12A-BV	F	11.31		12A-BV	F	0		12A-BV	F	1.86		1.86
15I-NX	F	9607		15I-NX	F	98.85		15I-NX	F	222.15		15I-NX	F	105.63		15I-NX	F	48.78		15I-NX	F	31.08		15I-NX	F	2848.29		15I-NX	F	2143.23		15I-NX	F	1112.36		15I-NX	F	14.33		15I-NX	F	3.17		15I-NX	F	0.91		4.08
20C-NX	F	11845		20C-NX	F	110.73		20C-NX	F	291.81		20C-NX	F	129.81		20C-NX	F	52.53		20C-NX	F	25.32		20C-NX	F	13552.5		20C-NX	F	2933.03		20C-NX	F	1627		20C-NX	F	11.88		20C-NX	F	0.38		20C-NX	F	5.78		6.16
22S-NX	F	9274		22S-NX	F	139.29		22S-NX	F	273.7		22S-NX	F	54.9		22S-NX	F	24.3		22S-NX	F	30.95		22S-NX	F	13328.5		22S-NX	F	3001.54		22S-NX	F	1841.57		22S-NX	F	24.1		22S-NX	F	0.95		22S-NX	F	5.77		6.72
27K-ST	F	12627		27K-ST	F	87.93		27K-ST	F	396.45		27K-ST	F	115.86		27K-ST	F	57.97		27K-ST	F	15.97		27K-ST	F	2971.79		27K-ST	F	4191.44		27K-ST	F	677.85		27K-ST	F	22.85		27K-ST	F	0.25		27K-ST	F	1.81		2.06
28O-BC	F	9292		28O-BC	F	104.46		28O-BC	F	219.97		28O-BC	F	96.82		28O-BC	F	46.56		28O-BC	F	26.63		28O-BC	F	884.84		28O-BC	F	5269.7		28O-BC	F	1463.98		28O-BC	F	14.57		28O-BC	F	0.67		28O-BC	F	1.43		2.1
30H-BC	F	9362		30H-BC	F	77.55		30H-BC	F	296.35		30H-BC	F	86.38		30H-BC	F	30.82		30H-BC	F	24.09		30H-BC	F	646.46		30H-BC	F	2717.02		30H-BC	F	390.71		30H-BC	F	6.66		30H-BC	F	1.45		30H-BC	F	0.97		2.42
32Z-NX	F	5384		32Z-NX	F	33.61		32Z-NX	F	196.23		32Z-NX	F	30.36		32Z-NX	F	4.68		32Z-NX	F	16.11		32Z-NX	F	459.86		32Z-NX	F	1157.68		32Z-NX	F	134.39		32Z-NX	F	3.47		32Z-NX	F	2.84		32Z-NX	F	3.63		6.47
33R-LP	F	5848		33R-LP	F	38.27		33R-LP	F	171.46		33R-LP	F	57.87		33R-LP	F	16.19		33R-LP	F	22.52		33R-LP	F	3982.85		33R-LP	F	1614.78		33R-LP	F	521.26		33R-LP	F	7.61		33R-LP	F	1.56		33R-LP	F	3.47		5.03
MEAN		8578.25				81.4717				246.11				77.7617				33.2967				20.85				3577.37				2984.16				959.809				12.0842				1.1825				2.3825		3.565
MEDIAN		9283				88.075				221.06				72.45				31.835				23.305				1855.39				2825.03				952.63				11.595				0.81				1.755		2.38
STDDEV		2531.18				35.3638				73.05				30.009				16.0052				7.65137				4758.02				1397.02				503.543				6.34132				1.08867				1.87884		2.01433
MINIMUM		4573				32.65				138.89				30.36				4.68				9.65				186.3				1144.55				134.39				3.47				0				0		1.26
MAXIMUM		12627				139.29				396.45				129.81				57.97				31.08				13552.5				5269.7				1841.57				24.1				3.17				5.78		6.72
1D-BV	M	8923		1D-BV	M	78.82		1D-BV	M	242.66		1D-BV	M	88.71		1D-BV	M	46.67		1D-BV	M	54.95		1D-BV	M	2110.61		1D-BV	M	3358.28		1D-BV	M	1120.71		1D-BV	M	18.55		1D-BV	M	0		1D-BV	M	0.07		0.07
2R-BV	M	8388		2R-BV	M	76.29		2R-BV	M	237.45		2R-BV	M	78.23		2R-BV	M	35.61		2R-BV	M	36.54		2R-BV	M	12584		2R-BV	M	4223.82		2R-BV	M	663.42		2R-BV	M	10.86		2R-BV	M	0		2R-BV	M	3.11		3.11
4F-BH	M	8385		4F-BH	M	76.26		4F-BH	M	225.6		4F-BH	M	85.13		4F-BH	M	35.17		4F-BH	M	15.77		4F-BH	M	1304.55		4F-BH	M	2550.75		4F-BH	M	795.17		4F-BH	M	13.05		4F-BH	M	0		4F-BH	M	2.9		2.9
5W-ST	M	9259		5W-ST	M	91.96		5W-ST	M	289.9		5W-ST	M	69.96		5W-ST	M	31.16		5W-ST	M	18.52		5W-ST	M	4284.88		5W-ST	M	3223.78		5W-ST	M	1653.61		5W-ST	M	12.76		5W-ST	M	3.2		5W-ST	M	1.17		4.37
7J-BV	M	8149		7J-BV	M	50.69		7J-BV	M	249.32		7J-BV	M	75.49		7J-BV	M	40.4		7J-BV	M	29.53		7J-BV	M	529.74		7J-BV	M	3373.91		7J-BV	M	1629.28		7J-BV	M	35.2		7J-BV	M	1.37		7J-BV	M	0.53		1.9
11O-BH	M	11248		11O-BH	M	153.4		11O-BH	M	305.73		11O-BH	M	86.7		11O-BH	M	34.44		11O-BH	M	31.75		11O-BH	M	387.76		11O-BH	M	3222.37		11O-BH	M	937.78		11O-BH	M	11.35		11O-BH	M	1.48		11O-BH	M	0		1.48
13M-LB	M	7467		13M-LB	M	60.72		13M-LB	M	252.56		13M-LB	M	50.67		13M-LB	M	25.8		13M-LB	M	30.9		13M-LB	M	1562.94		13M-LB	M	2218.57		13M-LB	M	1635.65		13M-LB	M	10.42		13M-LB	M	2.55		13M-LB	M	1.28		3.83
14G-NX	M	8779		14G-NX	M	94.75		14G-NX	M	245.74		14G-NX	M	75.59		14G-NX	M	29.51		14G-NX	M	26.41		14G-NX	M	5193.49		14G-NX	M	5733.44		14G-NX	M	1546.07		14G-NX	M	13.46		14G-NX	M	1.85		14G-NX	M	2.99		4.84
16N-NX	M	8394		16N-NX	M	88.21		16N-NX	M	208.99		16N-NX	M	81.27		16N-NX	M	27.43		16N-NX	M	44.15		16N-NX	M	5381.57		16N-NX	M	2559.62		16N-NX	M	596.06		16N-NX	M	15.57		16N-NX	M	0.67		16N-NX	M	3.74		4.41
17K-NX	M	9599		17K-NX	M	76.42		17K-NX	M	315.56		17K-NX	M	73.58		17K-NX	M	32.84		17K-NX	M	29.13		17K-NX	M	1291.3		17K-NX	M	1504.15		17K-NX	M	761.75		17K-NX	M	9.67		17K-NX	M	4.55		17K-NX	M	1.58		6.13
18R-NX	M	11721		18R-NX	M	106.48		18R-NX	M	245.71		18R-NX	M	148.5		18R-NX	M	48.74		18R-NX	M	34.43		18R-NX	M	17178.5		18R-NX	M	3624.91		18R-NX	M	1360.81		18R-NX	M	13.4		18R-NX	M	1.08		18R-NX	M	3.29		4.37
19C-NX	M	8965		19C-NX	M	111.39		19C-NX	M	252.39		19C-NX	M	70.97		19C-NX	M	15.62		19C-NX	M	24.09		19C-NX	M	9540.34		19C-NX	M	2520.09		19C-NX	M	347.74		19C-NX	M	8.54		19C-NX	M	2.08		19C-NX	M	4.04		6.12
21N-NX	M	8086		21N-NX	M	85.13		21N-NX	M	256.68		21N-NX	M	58.52		21N-NX	M	25.07		21N-NX	M	18.02		21N-NX	M	1729.73		21N-NX	M	2458.8		21N-NX	M	414.91		21N-NX	M	5.53		21N-NX	M	0		21N-NX	M	2.56		2.56
23K-NX	M	15591		23K-NX	M	171.03		23K-NX	M	415.73		23K-NX	M	138.27		23K-NX	M	45.15		23K-NX	M	21.06		23K-NX	M	6463.22		23K-NX	M	1869.21		23K-NX	M	920.36		23K-NX	M	8.99		23K-NX	M	2.47		23K-NX	M	8.61		11.08
24T-NX	M	8464		24T-NX	M	85.7		24T-NX	M	188.1		24T-NX	M	101.25		24T-NX	M	44.96		24T-NX	M	16.1		24T-NX	M	251.46		24T-NX	M	4144.51		24T-NX	M	1244.09		24T-NX	M	6.73		24T-NX	M	0.87		24T-NX	M	0.4		1.27
25R-NX	M	8476		25R-NX	M	74.2		25R-NX	M	266.78		25R-NX	M	66.23		25R-NX	M	31		25R-NX	M	30.48		25R-NX	M	4134.6		25R-NX	M	1344.69		25R-NX	M	443.4		25R-NX	M	5.32		25R-NX	M	7.47		25R-NX	M	3.34		10.81
26R-ST	M	10909		26R-ST	M	103.39		26R-ST	M	320.47		26R-ST	M	88.28		26R-ST	M	37.56		26R-ST	M	30.05		26R-ST	M	4395.98		26R-ST	M	3978.43		26R-ST	M	1368.53		26R-ST	M	7.94		26R-ST	M	0.67		26R-ST	M	4.22		4.89
29T-SM	M	7930		29T-SM	M	68.57		29T-SM	M	205.3		29T-SM	M	88.04		29T-SM	M	29.45		29T-SM	M	13.6		29T-SM	M	234.92		29T-SM	M	2189.75		29T-SM	M	255.28		29T-SM	M	13.04		29T-SM	M	0.96		29T-SM	M	1.23		2.19
31F-SH	M	7475		31F-SH	M	70.71		31F-SH	M	223.38		31F-SH	M	71.52		31F-SH	M	25.22		31F-SH	M	15.7		31F-SH	M	1407.31		31F-SH	M	3398.43		31F-SH	M	250.6		31F-SH	M	3.3		31F-SH	M	2.78		31F-SH	M	1.32		4.1
34J-NX	M	7791		34J-NX	M	96.96		34J-NX	M	201.26		34J-NX	M	68.74		34J-NX	M	25.93		34J-NX	M	24.46		34J-NX	M	687.28		34J-NX	M	1262.83		34J-NX	M	351.78		34J-NX	M	16.82		34J-NX	M	2.1		34J-NX	M	0.25		2.35
MEAN		9199.95				91.054				257.466				83.2825				33.3865				27.282				4032.71				2938.02				914.85				12.025				1.8075				2.3315		4.139
MEDIAN		8470				85.415				247.53				76.91				32				27.77				1920.17				2890.99				857.765				11.105				1.425				2.07		3.965
STDDEV		1915.98				28.8021				52.3609				23.5998				8.58996				10.3755				4518.79				1113.01				498.415				6.73197				1.80209				2.03075		2.81779
MINIMUM		7467				50.69				188.1				50.67				15.62				13.6				234.92				1262.83				250.6				3.3				0				0		0.07
MAXIMUM		15591				171.03				415.73				148.5				48.74				54.95				17178.5				5733.44				1653.61				35.2				7.47				8.61		11.08

## Sheet: Weekend 24-Hour Recall
Nutritonal Analysis (Weekend)	EnergyDF (kJ)		Protein (g)		Total fat (g)		Saturated fat (g)		Carbohydrate-available (g)		Dietary fibre (g)		Carotenoids (μg)		Sodium (mg)		Calcium (mg)		Iron (mg)		Total Fruit (serves)		Total Vegetable (serves)		Total Fruit and Vegetable Intake (serves)		Weighed		Difference for Weekend Intake	Total Fruit (serves)	24h MPR Fruit Serves-Weighed Fruit Serves	Total Vegetable (serves)	24h MPR Vegetable Serves-Weighed Vegetable Serves	Total Fruit and Vegetable Intake (serves)	24h MPR F&V Serves-Weighed F&V Serves	Carotenoid (μg)	24h MPR Carotenoid μg -Weighed Carotenoid μg
1D-BV	6849		81.07		74.42		26.24		150.53		16.5		2652.39		2669.81		445.47		10		0.79		0.81		1.6					0.81	-0.02	3	-2.19	3.81	-2.21	2081.32	571.07
2R-BV	6421		67.86		63.35		23.04		159.88		23.17		3081.61		2029.95		437.66		9.8		0.67		4.12		4.79					0.81	-0.14	2.62	1.5	3.43	1.36	1342.5	1739.11
3A-BI	9063		67.82		112.19		46.7		210.51		27.28		1979.92		4134.08		584.21		9.15		0		2.24		2.24					0	0	2.28	-0.04	2.28	-0.04	1937.26	42.66
4F-BH	7159		49.64		73.21		27.98		206.23		14.53		1125.14		2727.69		366.16		6.65		1.67		0.73		2.4					2.7	-1.03	1.26	-0.53	3.96	-1.56	840.19	284.95
5W-ST	9391		99.49		78.99		38.36		272.44		18.45		2239.35		2255.2		972.32		16.53		0		0.67		0.67					0.4	-0.4	1.61	-0.94	2.01	-1.34	2954.12	-714.77
7J-BV	7076		33.13		73.8		31.71		217.44		14.18		478.41		2326.52		1256.39		28.06		0.37		1.37		1.74					1.11	-0.74	1.38	-0.01	2.49	-0.75	505.69	-27.28
9D-BH	7483		78.42		94.81		34.64		151.54		14.89		929.68		2151.31		509.36		9.38		0.77		0.52		1.29					0.28	0.49	1.06	-0.54	1.34	-0.05	3905.78	-2976.1
10A-BH	8388		43.95		92.32		36.73		241.59		15.77		1028.51		2211.9		577.69		8.48		0		0		0					0.3	-0.3	0	0	0.3	-0.3	681.97	346.54
11O-BH	10195		77.9		87.63		34.46		317.93		33.37		477.32		1754.06		1551.85		9.97		0.46		2.49		2.95					0.25	0.21	0.87	1.62	1.12	1.83	268.72	208.6
12A-BV	6613		71.99		47.77		18.53		207.82		11.56		710.9		1898.84		1065.23		13.52		0		0		0					0.42	-0.42	0	0	0.42	-0.42	366.09	344.81
13M-LB	7804		59.31		27.63		10.17		316.03		47.28		1098.93		2781.78		1241.88		13		1.74		0		1.74					2.68	-0.94	1.08	-1.08	3.76	-2.02	2114.38	-1015.45
14G-NX	7978		65.93		66.3		30.48		250.32		25.1		3492.7		2423.07		1053.47		10.92		1.84		1.08		2.92					1.89	-0.05	1.08	0	2.97	-0.05	3371.24	121.46
15I-NX	6753		79.34		70.86		39.33		148.34		29.21		7020.07		2299.44		1247.83		9.77		1.13		6.12		7.25					1.13	0	5.51	0.61	6.64	0.61	5673.39	1346.68
16N-NX	7465		107.86		88.29		33.99		133.88		23.36		5517.97		2632.13		828.51		11.61		0		4.64		4.64					1.15	-1.15	2.43	2.21	3.58	1.06	2320.02	3197.95
17K-NX	11403		113.45		112.8		28.29		295.3		33.26		560.5		2692.38		836.03		11.48		2.48		2.98		5.46					3.43	-0.95	1.85	1.13	5.28	0.18	838.75	-278.25
18R-NX	7066		98.66		62.47		27.65		173.77		19.27		828.25		2152.52		592.39		11.53		0		4.17		4.17					0	0	1.4	2.77	1.4	2.77	2481.59	-1653.34
19C-NX	12713		121.23		120.01		51.7		352.71		34.86		1163.69		4137.97		581.13		16.37		2.08		3.65		5.73					1.27	0.81	2.77	0.88	4.04	1.69	1181.07	-17.38
20C-NX	11350		113.67		131.42		41.04		262.46		17.12		409.04		3769.6		1048.03		13.67		0		1.32		1.32					0	0	2.84	-1.52	2.84	-1.52	859.36	-450.32
21N-NX	9894		114.4		101.52		43.6		236.6		21.66		1445.47		3880.59		1371.29		9.07		1.45		0		1.45					0.73	0.72	0	0	0.73	0.72	756.49	688.98
22S-NX	10010		88.98		85.87		29.37		309.42		24.25		265.45		2960.01		582.6		9.71		0		0		0					0.98	-0.98	0	0	0.98	-0.98	346.03	-80.58
23K-NX	14404		164.94		95.17		42.97		445.81		17.05		505.05		1646.71		154.48		3.63		2.43		1.4		3.83					2.95	-0.52	4.85	-3.45	7.8	-3.97	5596.05	-5091
24T-NX	7078		83.23		63.32		24.57		185.65		24.57		6542.36		3147.49		527.87		7.96		0.58		2.92		3.5					2.02	-1.44	1.86	1.06	3.88	-0.38	1944.8	4597.56
25R-NX	8130		69.49		70.02		35.4		248.66		17.4		4415.43		1259.83		1062.47		7.29		4.24		1.39		5.63					2.83	1.41	2.13	-0.74	4.96	0.67	2464.58	1950.85
26R-ST	9211		88.09		71.49		36.98		251.94		36.26		925.29		1815.77		1259.03		6.81		1.35		2.34		3.69					2.21	-0.86	1.63	0.71	3.84	-0.15	1028.8	-103.51
27K-ST	7045		58.38		58.29		20.41		229.56		14.92		1086.34		1790.85		470.78		4.03		0.95		2.4		3.35					0.57	0.38	1.6	0.8	2.17	1.18	826.25	260.09
28O-BC	12862		86.88		170.89		62.67		291.95		32.86		1564.82		3258.81		634.11		17.86		1.31		0.5		1.81					2.18	-0.87	0.33	0.17	2.51	-0.7	678.32	886.5
29T-SM	8675		84.01		70.98		38.5		265.44		13.44		2062.97		1427.91		250.85		20.47		2.45		1.55		4					1	1.45	0.63	0.92	1.63	2.37	962.88	1100.09
30H-BC	12808		83.8		122.97		56.18		412		25.41		714.98		2279.06		361.07		21.06		2.49		0.46		2.95					2.12	0.37	0.25	0.21	2.37	0.58	465.09	249.89
31F-SH	13768		137.25		119.96		59.96		393.09		12.91		2403.08		3204.42		381.4		16.91		0		1.47		1.47					0.43	-0.43	0.43	1.04	0.86	0.61	741.63	1661.45
32Z-NX	5762		24.09		80.61		32.62		127.9		12.52		1044.55		1152.08		227.72		4.54		1.3		1.72		3.02					3.46	-2.16	0.4	1.32	3.86	-0.84	723.47	321.08
33R-LP	3135		26.87		25.65		5.29		96.39		11.5		157.04		1148.54		68.83		1.74		1.23		0		1.23					1.18	0.05	0	0	1.18	0.05	261.79	-104.75
34J-NX	10371		88.45		107.59		31.15		291.08		19.55		143.7		3045.93		292.61		8.52		0		0		0					1.71	-1.71	0	0	1.71	-1.71	327.87	-184.17
MEAN	8885.09		82.1744		85.0812		34.3972		245.444		21.9831		1814.72		2470.82		713.773		11.2341		1.05562		1.65813		2.71375
MEDIAN	8259		82.15		79.8		34.225		245.125		19.41		1092.63		2312.98		583.405		9.885		0.87		1.38		2.66
STDDEV	2571.35		30.7047		30.0177		12.7125		84.3994		8.6977		1802.94		817.909		399.392		5.56128		1.03922		1.57725		1.86836
MINIMUM	3135		24.09		25.65		5.29		96.39		11.5		143.7		1148.54		68.83		1.74		0		0		0
MAXIMUM	14404		164.94		170.89		62.67		445.81		47.28		7020.07		4137.97		1551.85		28.06		4.24		6.12		7.25
Male and Female Values
	Gender	kJ			Gender	Protein			Gender	Carbohydrate			Gender	Total Fat			Gender	Saturated Fat			Gender	Dietary Fibre			Gender	Carotenoids (μg)			Gender	Sodium			Gender	Calcium			Gender	Iron			Gender	Total Fruit (serves)			Gender	Total Vegetable (serves)		Total Fruit and Vegetable Intake (serves)
3A-BI	F	9063		3A-BI	F	67.82		3A-BI	F	210.51		3A-BI	F	112.19		3A-BI	F	46.7		3A-BI	F	27.28		3A-BI	F	1979.92		3A-BI	F	4134.08		3A-BI	F	584.21		3A-BI	F	9.15		3A-BI	F	0		3A-BI	F	2.24		2.24
9D-BH	F	7483		9D-BH	F	78.42		9D-BH	F	151.54		9D-BH	F	94.81		9D-BH	F	34.64		9D-BH	F	14.89		9D-BH	F	929.68		9D-BH	F	2151.31		9D-BH	F	509.36		9D-BH	F	9.38		9D-BH	F	0.77		9D-BH	F	0.52		1.29
10A-BH	F	8388		10A-BH	F	43.95		10A-BH	F	241.59		10A-BH	F	92.32		10A-BH	F	36.73		10A-BH	F	15.77		10A-BH	F	1028.51		10A-BH	F	2211.9		10A-BH	F	577.69		10A-BH	F	8.48		10A-BH	F	0		10A-BH	F	0		0
12A-BV	F	6613		12A-BV	F	71.99		12A-BV	F	207.82		12A-BV	F	47.77		12A-BV	F	18.53		12A-BV	F	11.56		12A-BV	F	710.9		12A-BV	F	1898.84		12A-BV	F	1065.23		12A-BV	F	13.52		12A-BV	F	0		12A-BV	F	0		0
15I-NX	F	6753		15I-NX	F	79.34		15I-NX	F	148.34		15I-NX	F	70.86		15I-NX	F	39.33		15I-NX	F	29.21		15I-NX	F	7020.07		15I-NX	F	2299.44		15I-NX	F	1247.83		15I-NX	F	9.77		15I-NX	F	1.13		15I-NX	F	6.12		7.25
20C-NX	F	11350		20C-NX	F	113.67		20C-NX	F	262.46		20C-NX	F	131.42		20C-NX	F	41.04		20C-NX	F	17.12		20C-NX	F	409.04		20C-NX	F	3769.6		20C-NX	F	1048.03		20C-NX	F	13.67		20C-NX	F	0		20C-NX	F	1.32		1.32
22S-NX	F	10010		22S-NX	F	88.98		22S-NX	F	309.42		22S-NX	F	85.87		22S-NX	F	29.37		22S-NX	F	24.25		22S-NX	F	265.45		22S-NX	F	2960.01		22S-NX	F	582.6		22S-NX	F	9.71		22S-NX	F	0		22S-NX	F	0		0
27K-ST	F	7045		27K-ST	F	58.38		27K-ST	F	229.56		27K-ST	F	58.29		27K-ST	F	20.41		27K-ST	F	14.92		27K-ST	F	1086.34		27K-ST	F	1790.85		27K-ST	F	470.78		27K-ST	F	4.03		27K-ST	F	0.95		27K-ST	F	2.4		3.35
28O-BC	F	12862		28O-BC	F	86.88		28O-BC	F	291.95		28O-BC	F	170.89		28O-BC	F	62.67		28O-BC	F	32.86		28O-BC	F	1564.82		28O-BC	F	3258.81		28O-BC	F	634.11		28O-BC	F	17.86		28O-BC	F	1.31		28O-BC	F	0.5		1.81
30H-BC	F	12808		30H-BC	F	83.8		30H-BC	F	412		30H-BC	F	122.97		30H-BC	F	56.18		30H-BC	F	25.41		30H-BC	F	714.98		30H-BC	F	2279.06		30H-BC	F	361.07		30H-BC	F	21.06		30H-BC	F	2.49		30H-BC	F	0.46		2.95
32Z-NX	F	5762		32Z-NX	F	24.09		32Z-NX	F	127.9		32Z-NX	F	80.61		32Z-NX	F	32.62		32Z-NX	F	12.52		32Z-NX	F	1044.55		32Z-NX	F	1152.08		32Z-NX	F	227.72		32Z-NX	F	4.54		32Z-NX	F	1.3		32Z-NX	F	1.72		3.02
33R-LP	F	3135		33R-LP	F	26.87		33R-LP	F	96.39		33R-LP	F	25.65		33R-LP	F	5.29		33R-LP	F	11.5		33R-LP	F	157.04		33R-LP	F	1148.54		33R-LP	F	68.83		33R-LP	F	1.74		33R-LP	F	1.23		33R-LP	F	0		1.23
MEAN		8439.33				68.6825				224.123				91.1375				35.2925				19.7742				1409.27				2421.21				614.788				10.2425				0.765				1.27333		2.03833
MEDIAN		7935.5				75.205				220.035				89.095				35.685				16.445				979.095				2245.48				580.145				9.545				0.86				0.51		1.565
STDDEV		2928.2				26.4064				88.4283				39.6033				15.9904				7.55261				1841.19				943.699				348.917				5.61242				0.790207				1.76347		2.02178
MINIMUM		3135				24.09				96.39				25.65				5.29				11.5				157.04				1148.54				68.83				1.74				0				0		0
MAXIMUM		12862				113.67				412				170.89				62.67				32.86				7020.07				4134.08				1247.83				21.06				2.49				6.12		7.25
1D-BV	M	6849		1D-BV	M	81.07		1D-BV	M	150.53		1D-BV	M	74.42		1D-BV	M	26.24		1D-BV	M	16.5		1D-BV	M	2652.39		1D-BV	M	2669.81		1D-BV	M	445.47		1D-BV	M	10		1D-BV	M	0.79		1D-BV	M	0.81		1.6
2R-BV	M	6421		2R-BV	M	67.86		2R-BV	M	159.88		2R-BV	M	63.35		2R-BV	M	23.04		2R-BV	M	23.17		2R-BV	M	3081.61		2R-BV	M	2029.95		2R-BV	M	437.66		2R-BV	M	9.8		2R-BV	M	0.67		2R-BV	M	4.12		4.79
4F-BH	M	7159		4F-BH	M	49.64		4F-BH	M	206.23		4F-BH	M	73.21		4F-BH	M	27.98		4F-BH	M	14.53		4F-BH	M	1125.14		4F-BH	M	2727.69		4F-BH	M	366.16		4F-BH	M	6.65		4F-BH	M	1.67		4F-BH	M	0.73		2.4
5W-ST	M	9391		5W-ST	M	99.49		5W-ST	M	272.44		5W-ST	M	78.99		5W-ST	M	38.36		5W-ST	M	18.45		5W-ST	M	2239.35		5W-ST	M	2255.2		5W-ST	M	972.32		5W-ST	M	16.53		5W-ST	M	0		5W-ST	M	0.67		0.67
7J-BV	M	7076		7J-BV	M	33.13		7J-BV	M	217.44		7J-BV	M	73.8		7J-BV	M	31.71		7J-BV	M	14.18		7J-BV	M	478.41		7J-BV	M	2326.52		7J-BV	M	1256.39		7J-BV	M	28.06		7J-BV	M	0.37		7J-BV	M	1.37		1.74
11O-BH	M	10195		11O-BH	M	77.9		11O-BH	M	317.93		11O-BH	M	87.63		11O-BH	M	34.46		11O-BH	M	33.37		11O-BH	M	477.32		11O-BH	M	1754.06		11O-BH	M	1551.85		11O-BH	M	9.97		11O-BH	M	0.46		11O-BH	M	2.49		2.95
13M-LB	M	7804		13M-LB	M	59.31		13M-LB	M	316.03		13M-LB	M	27.63		13M-LB	M	10.17		13M-LB	M	47.28		13M-LB	M	1098.93		13M-LB	M	2781.78		13M-LB	M	1241.88		13M-LB	M	13		13M-LB	M	1.74		13M-LB	M	0		1.74
14G-NX	M	7978		14G-NX	M	65.93		14G-NX	M	250.32		14G-NX	M	66.3		14G-NX	M	30.48		14G-NX	M	25.1		14G-NX	M	3492.7		14G-NX	M	2423.07		14G-NX	M	1053.47		14G-NX	M	10.92		14G-NX	M	1.84		14G-NX	M	1.08		2.92
16N-NX	M	7465		16N-NX	M	107.86		16N-NX	M	133.88		16N-NX	M	88.29		16N-NX	M	33.99		16N-NX	M	23.36		16N-NX	M	5517.97		16N-NX	M	2632.13		16N-NX	M	828.51		16N-NX	M	11.61		16N-NX	M	0		16N-NX	M	4.64		4.64
17K-NX	M	11403		17K-NX	M	113.45		17K-NX	M	295.3		17K-NX	M	112.8		17K-NX	M	28.29		17K-NX	M	33.26		17K-NX	M	560.5		17K-NX	M	2692.38		17K-NX	M	836.03		17K-NX	M	11.48		17K-NX	M	2.48		17K-NX	M	2.98		5.46
18R-NX	M	7066		18R-NX	M	98.66		18R-NX	M	173.77		18R-NX	M	62.47		18R-NX	M	27.65		18R-NX	M	19.27		18R-NX	M	828.25		18R-NX	M	2152.52		18R-NX	M	592.39		18R-NX	M	11.53		18R-NX	M	0		18R-NX	M	4.17		4.17
19C-NX	M	12713		19C-NX	M	121.23		19C-NX	M	352.71		19C-NX	M	120.01		19C-NX	M	51.7		19C-NX	M	34.86		19C-NX	M	1163.69		19C-NX	M	4137.97		19C-NX	M	581.13		19C-NX	M	16.37		19C-NX	M	2.08		19C-NX	M	3.65		5.73
21N-NX	M	9894		21N-NX	M	114.4		21N-NX	M	236.6		21N-NX	M	101.52		21N-NX	M	43.6		21N-NX	M	21.66		21N-NX	M	1445.47		21N-NX	M	3880.59		21N-NX	M	1371.29		21N-NX	M	9.07		21N-NX	M	1.45		21N-NX	M	0		1.45
23K-NX	M	14404		23K-NX	M	164.94		23K-NX	M	445.81		23K-NX	M	95.17		23K-NX	M	42.97		23K-NX	M	17.05		23K-NX	M	505.05		23K-NX	M	1646.71		23K-NX	M	154.48		23K-NX	M	3.63		23K-NX	M	2.43		23K-NX	M	1.4		3.83
24T-NX	M	7078		24T-NX	M	83.23		24T-NX	M	185.65		24T-NX	M	63.32		24T-NX	M	24.57		24T-NX	M	24.57		24T-NX	M	6542.36		24T-NX	M	3147.49		24T-NX	M	527.87		24T-NX	M	7.96		24T-NX	M	0.58		24T-NX	M	2.92		3.5
25R-NX	M	8130		25R-NX	M	69.49		25R-NX	M	248.66		25R-NX	M	70.02		25R-NX	M	35.4		25R-NX	M	17.4		25R-NX	M	4415.43		25R-NX	M	1259.83		25R-NX	M	1062.47		25R-NX	M	7.29		25R-NX	M	4.24		25R-NX	M	1.39		5.63
26R-ST	M	9211		26R-ST	M	88.09		26R-ST	M	251.94		26R-ST	M	71.49		26R-ST	M	36.98		26R-ST	M	36.26		26R-ST	M	925.29		26R-ST	M	1815.77		26R-ST	M	1259.03		26R-ST	M	6.81		26R-ST	M	1.35		26R-ST	M	2.34		3.69
29T-SM	M	8675		29T-SM	M	84.01		29T-SM	M	265.44		29T-SM	M	70.98		29T-SM	M	38.5		29T-SM	M	13.44		29T-SM	M	2062.97		29T-SM	M	1427.91		29T-SM	M	250.85		29T-SM	M	20.47		29T-SM	M	2.45		29T-SM	M	1.55		4
31F-SH	M	13768		31F-SH	M	137.25		31F-SH	M	393.09		31F-SH	M	119.96		31F-SH	M	59.96		31F-SH	M	12.91		31F-SH	M	2403.08		31F-SH	M	3204.42		31F-SH	M	381.4		31F-SH	M	16.91		31F-SH	M	0		31F-SH	M	1.47		1.47
34J-NX	M	10371		34J-NX	M	88.45		34J-NX	M	291.08		34J-NX	M	107.59		34J-NX	M	31.15		34J-NX	M	19.55		34J-NX	M	143.7		34J-NX	M	3045.93		34J-NX	M	292.61		34J-NX	M	8.52		34J-NX	M	0		34J-NX	M	0		0
MEAN		9152.55				90.2695				258.236				81.4475				33.86				23.3085				2057.98				2500.59				773.163				11.829				1.23				1.889		3.119
MEDIAN		8402.5				86.05				251.13				74.11				32.85				20.605				1304.58				2527.6				710.45				10.46				1.07				1.435		3.225
STDDEV		2371.25				30.8313				81.4596				22.9141				10.716				9.2452				1781.82				757.236				424.118				5.58849				1.14682				1.45219		1.69352
MINIMUM		6421				33.13				133.88				27.63				10.17				12.91				143.7				1259.83				154.48				3.63				0				0		0
MAXIMUM		14404				164.94				445.81				120.01				59.96				47.28				6542.36				4137.97				1551.85				28.06				4.24				4.64		5.73

## Sheet: Weekday+Weekend Recall
Nutritonal Analysis (Weekday)	Gender	EnergyDF (kJ)		Protein (g)		Total fat (g)		Saturated fat (g)		Carbohydrate-available (g)		Dietary fibre (g)		Carotenoids (μg)		Sodium (mg)		Calcium (mg)		Iron (mg)		Total Fruit (serves)		Total Vegetable (serves)		Total Fruit and Vegetable Intake (serves)
1D-BV	M	8923		78.82		88.71		46.67		242.66		54.95		2110.61		3358.28		1120.71		18.55		0		0.07		0.07
2R-BV	M	8388		76.29		78.23		35.61		237.45		36.54		12584		4223.82		663.42		10.86		0		3.11		3.11
3A-BI	F	7145		50.81		70.86		38.26		219.26		9.65		1781		2467.15		980.86		10.43		0		1.26		1.26
4F-BH	M	8385		76.26		85.13		35.17		225.6		15.77		1304.55		2550.75		795.17		13.05		0		2.9		2.9
5W-ST	M	9259		91.96		69.96		31.16		289.9		18.52		4284.88		3223.78		1653.61		12.76		3.2		1.17		4.37
7J-BV	M	8149		50.69		75.49		40.4		249.32		29.53		529.74		3373.91		1629.28		35.2		1.37		0.53		1.9
9D-BH	F	4573		32.65		43.14		23.84		138.89		9.74		356.23		1144.55		924.4		5.47		0.64		1.7		2.34
10A-BH	F	10516		115.29		74.04		32.85		329.03		24.95		186.3		4489.47		982.41		12.33		2.28		0		2.28
11O-BH	M	11248		153.4		86.7		34.44		305.73		31.75		387.76		3222.37		937.78		11.35		1.48		0		1.48
12A-BV	F	7466		88.22		67.47		22.78		198.02		13.19		1929.79		4680.33		860.92		11.31		0		1.86		1.86
13M-LB	M	7467		60.72		50.67		25.8		252.56		30.9		1562.94		2218.57		1635.65		10.42		2.55		1.28		3.83
14G-NX	M	8779		94.75		75.59		29.51		245.74		26.41		5193.49		5733.44		1546.07		13.46		1.85		2.99		4.84
15I-NX	F	9607		98.85		105.63		48.78		222.15		31.08		2848.29		2143.23		1112.36		14.33		3.17		0.91		4.08
16N-NX	M	8394		88.21		81.27		27.43		208.99		44.15		5381.57		2559.62		596.06		15.57		0.67		3.74		4.41
17K-NX	M	9599		76.42		73.58		32.84		315.56		29.13		1291.3		1504.15		761.75		9.67		4.55		1.58		6.13
18R-NX	M	11721		106.48		148.5		48.74		245.71		34.43		17178.5		3624.91		1360.81		13.4		1.08		3.29		4.37
19C-NX	M	8965		111.39		70.97		15.62		252.39		24.09		9540.34		2520.09		347.74		8.54		2.08		4.04		6.12
20C-NX	F	11845		110.73		129.81		52.53		291.81		25.32		13552.5		2933.03		1627		11.88		0.38		5.78		6.16
21N-NX	M	8086		85.13		58.52		25.07		256.68		18.02		1729.73		2458.8		414.91		5.53		0		2.56		2.56
22S-NX	F	9274		139.29		54.9		24.3		273.7		30.95		13328.5		3001.54		1841.57		24.1		0.95		5.77		6.72
23K-NX	M	15591		171.03		138.27		45.15		415.73		21.06		6463.22		1869.21		920.36		8.99		2.47		8.61		11.08
24T-NX	M	8464		85.7		101.25		44.96		188.1		16.1		251.46		4144.51		1244.09		6.73		0.87		0.4		1.27
25R-NX	M	8476		74.2		66.23		31		266.78		30.48		4134.6		1344.69		443.4		5.32		7.47		3.34		10.81
26R-ST	M	10909		103.39		88.28		37.56		320.47		30.05		4395.98		3978.43		1368.53		7.94		0.67		4.22		4.89
27K-ST	F	12627		87.93		115.86		57.97		396.45		15.97		2971.79		4191.44		677.85		22.85		0.25		1.81		2.06
28O-BC	F	9292		104.46		96.82		46.56		219.97		26.63		884.84		5269.7		1463.98		14.57		0.67		1.43		2.1
29T-SM	M	7930		68.57		88.04		29.45		205.3		13.6		234.92		2189.75		255.28		13.04		0.96		1.23		2.19
30H-BC	F	9362		77.55		86.38		30.82		296.35		24.09		646.46		2717.02		390.71		6.66		1.45		0.97		2.42
31F-SH	M	7475		70.71		71.52		25.22		223.38		15.7		1407.31		3398.43		250.6		3.3		2.78		1.32		4.1
32Z-NX	F	5384		33.61		30.36		4.68		196.23		16.11		459.86		1157.68		134.39		3.47		2.84		3.63		6.47
33R-LP	F	5848		38.27		57.87		16.19		171.46		22.52		3982.85		1614.78		521.26		7.61		1.56		3.47		5.03
34J-NX	M	7791		96.96		68.74		25.93		201.26		24.46		687.28		1262.83		351.78		16.82		2.1		0.25		2.35
1D-BV	M	6849		81.07		74.42		26.24		150.53		16.5		2652.39		2669.81		445.47		10		0.79		0.81		1.6
2R-BV	M	6421		67.86		63.35		23.04		159.88		23.17		3081.61		2029.95		437.66		9.8		0.67		4.12		4.79
3A-BI	F	9063		67.82		112.19		46.7		210.51		27.28		1979.92		4134.08		584.21		9.15		0		2.24		2.24
4F-BH	M	7159		49.64		73.21		27.98		206.23		14.53		1125.14		2727.69		366.16		6.65		1.67		0.73		2.4
5W-ST	M	9391		99.49		78.99		38.36		272.44		18.45		2239.35		2255.2		972.32		16.53		0		0.67		0.67
7J-BV	M	7076		33.13		73.8		31.71		217.44		14.18		478.41		2326.52		1256.39		28.06		0.37		1.37		1.74
9D-BH	F	7483		78.42		94.81		34.64		151.54		14.89		929.68		2151.31		509.36		9.38		0.77		0.52		1.29
10A-BH	F	8388		43.95		92.32		36.73		241.59		15.77		1028.51		2211.9		577.69		8.48		0		0		0
11O-BH	M	10195		77.9		87.63		34.46		317.93		33.37		477.32		1754.06		1551.85		9.97		0.46		2.49		2.95
12A-BV	F	6613		71.99		47.77		18.53		207.82		11.56		710.9		1898.84		1065.23		13.52		0		0		0
13M-LB	M	7804		59.31		27.63		10.17		316.03		47.28		1098.93		2781.78		1241.88		13		1.74		0		1.74
14G-NX	M	7978		65.93		66.3		30.48		250.32		25.1		3492.7		2423.07		1053.47		10.92		1.84		1.08		2.92
15I-NX	F	6753		79.34		70.86		39.33		148.34		29.21		7020.07		2299.44		1247.83		9.77		1.13		6.12		7.25
16N-NX	M	7465		107.86		88.29		33.99		133.88		23.36		5517.97		2632.13		828.51		11.61		0		4.64		4.64
17K-NX	M	11403		113.45		112.8		28.29		295.3		33.26		560.5		2692.38		836.03		11.48		2.48		2.98		5.46
18R-NX	M	7066		98.66		62.47		27.65		173.77		19.27		828.25		2152.52		592.39		11.53		0		4.17		4.17
19C-NX	M	12713		121.23		120.01		51.7		352.71		34.86		1163.69		4137.97		581.13		16.37		2.08		3.65		5.73
20C-NX	F	11350		113.67		131.42		41.04		262.46		17.12		409.04		3769.6		1048.03		13.67		0		1.32		1.32
21N-NX	M	9894		114.4		101.52		43.6		236.6		21.66		1445.47		3880.59		1371.29		9.07		1.45		0		1.45
22S-NX	F	10010		88.98		85.87		29.37		309.42		24.25		265.45		2960.01		582.6		9.71		0		0		0
23K-NX	M	14404		164.94		95.17		42.97		445.81		17.05		505.05		1646.71		154.48		3.63		2.43		1.4		3.83
24T-NX	M	7078		83.23		63.32		24.57		185.65		24.57		6542.36		3147.49		527.87		7.96		0.58		2.92		3.5
25R-NX	M	8130		69.49		70.02		35.4		248.66		17.4		4415.43		1259.83		1062.47		7.29		4.24		1.39		5.63
26R-ST	M	9211		88.09		71.49		36.98		251.94		36.26		925.29		1815.77		1259.03		6.81		1.35		2.34		3.69
27K-ST	F	7045		58.38		58.29		20.41		229.56		14.92		1086.34		1790.85		470.78		4.03		0.95		2.4		3.35
28O-BC	F	12862		86.88		170.89		62.67		291.95		32.86		1564.82		3258.81		634.11		17.86		1.31		0.5		1.81
29T-SM	M	8675		84.01		70.98		38.5		265.44		13.44		2062.97		1427.91		250.85		20.47		2.45		1.55		4
30H-BC	F	12808		83.8		122.97		56.18		412		25.41		714.98		2279.06		361.07		21.06		2.49		0.46		2.95
31F-SH	M	13768		137.25		119.96		59.96		393.09		12.91		2403.08		3204.42		381.4		16.91		0		1.47		1.47
32Z-NX	F	5762		24.09		80.61		32.62		127.9		12.52		1044.55		1152.08		227.72		4.54		1.3		1.72		3.02
33R-LP	F	3135		26.87		25.65		5.29		96.39		11.5		157.04		1148.54		68.83		1.74		1.23		0		1.23
34J-NX	M	10371		88.45		107.59		31.15		291.08		19.55		143.7		3045.93		292.61		8.52		0		0		0
MEAN		8925.95		84.8175		83.1467		33.875		249.326		23.4266		2838.34		2713.07		822.741		11.6406		1.31438		2.00438		3.31875
MEDIAN		8470		83.905		76.91		32.845		245.725		23.265		1426.39		2555.18		778.46		10.645		1.02		1.45		2.935
STDDEV		2350.94		30.8298		27.8571		12.1153		72.7622		9.32491		3577.66		1050.44		458.242		6.00631		1.35362		1.79061		2.28731
MINIMUM		3135		24.09		25.65		4.68		96.39		9.65		143.7		1144.55		68.83		1.74		0		0		0
MAXIMUM		15591		171.03		170.89		62.67		445.81		54.95		17178.5		5733.44		1841.57		35.2		7.47		8.61		11.08
Male and Female Values
Nutritonal Analysis (Weekday)	Gender	EnergyDF (kJ)		Protein (g)		Total fat (g)		Saturated fat (g)		Carbohydrate-available (g)		Dietary fibre (g)		Carotenoids (μg)		Sodium (mg)		Calcium (mg)		Iron (mg)		Total Fruit (serves)		Total Vegetable (serves)		Total Fruit and Vegetable Intake (serves)
3A-BI	F	7145		50.81		70.86		38.26		219.26		9.65		1781		2467.15		980.86		10.43		0		1.26		1.26
9D-BH	F	4573		32.65		43.14		23.84		138.89		9.74		356.23		1144.55		924.4		5.47		0.64		1.7		2.34
10A-BH	F	10516		115.29		74.04		32.85		329.03		24.95		186.3		4489.47		982.41		12.33		2.28		0		2.28
12A-BV	F	7466		88.22		67.47		22.78		198.02		13.19		1929.79		4680.33		860.92		11.31		0		1.86		1.86
15I-NX	F	9607		98.85		105.63		48.78		222.15		31.08		2848.29		2143.23		1112.36		14.33		3.17		0.91		4.08
20C-NX	F	11845		110.73		129.81		52.53		291.81		25.32		13552.5		2933.03		1627		11.88		0.38		5.78		6.16
22S-NX	F	9274		139.29		54.9		24.3		273.7		30.95		13328.5		3001.54		1841.57		24.1		0.95		5.77		6.72
27K-ST	F	12627		87.93		115.86		57.97		396.45		15.97		2971.79		4191.44		677.85		22.85		0.25		1.81		2.06
28O-BC	F	9292		104.46		96.82		46.56		219.97		26.63		884.84		5269.7		1463.98		14.57		0.67		1.43		2.1
30H-BC	F	9362		77.55		86.38		30.82		296.35		24.09		646.46		2717.02		390.71		6.66		1.45		0.97		2.42
32Z-NX	F	5384		33.61		30.36		4.68		196.23		16.11		459.86		1157.68		134.39		3.47		2.84		3.63		6.47
33R-LP	F	5848		38.27		57.87		16.19		171.46		22.52		3982.85		1614.78		521.26		7.61		1.56		3.47		5.03
3A-BI	F	9063		67.82		112.19		46.7		210.51		27.28		1979.92		4134.08		584.21		9.15		0		2.24		2.24
9D-BH	F	7483		78.42		94.81		34.64		151.54		14.89		929.68		2151.31		509.36		9.38		0.77		0.52		1.29
10A-BH	F	8388		43.95		92.32		36.73		241.59		15.77		1028.51		2211.9		577.69		8.48		0		0		0
12A-BV	F	6613		71.99		47.77		18.53		207.82		11.56		710.9		1898.84		1065.23		13.52		0		0		0
15I-NX	F	6753		79.34		70.86		39.33		148.34		29.21		7020.07		2299.44		1247.83		9.77		1.13		6.12		7.25
20C-NX	F	11350		113.67		131.42		41.04		262.46		17.12		409.04		3769.6		1048.03		13.67		0		1.32		1.32
22S-NX	F	10010		88.98		85.87		29.37		309.42		24.25		265.45		2960.01		582.6		9.71		0		0		0
27K-ST	F	7045		58.38		58.29		20.41		229.56		14.92		1086.34		1790.85		470.78		4.03		0.95		2.4		3.35
28O-BC	F	12862		86.88		170.89		62.67		291.95		32.86		1564.82		3258.81		634.11		17.86		1.31		0.5		1.81
30H-BC	F	12808		83.8		122.97		56.18		412		25.41		714.98		2279.06		361.07		21.06		2.49		0.46		2.95
32Z-NX	F	5762		24.09		80.61		32.62		127.9		12.52		1044.55		1152.08		227.72		4.54		1.3		1.72		3.02
33R-LP	F	3135		26.87		25.65		5.29		96.39		11.5		157.04		1148.54		68.83		1.74		1.23		0		1.23
MEAN		8508.79		75.0771		84.4496		34.2946		235.117		20.3121		2493.32		2702.68		787.299		11.1633		0.97375		1.82792		2.80167
MEDIAN		8725.5		78.88		83.24		33.745		221.06		19.82		1036.53		2383.3		655.98		10.1		0.86		1.375		2.26
STDDEV		2677.68		31.2133		35.0354		15.6793		80.1127		7.45533		3697.95		1200.83		458.851		5.93141		0.954435		1.8699		2.12214
MINIMUM		3135		24.09		25.65		4.68		96.39		9.65		157.04		1144.55		68.83		1.74		0		0		0
MAXIMUM		12862		139.29		170.89		62.67		412		32.86		13552.5		5269.7		1841.57		24.1		3.17		6.12		7.25
1D-BV	M	8923		78.82		88.71		46.67		242.66		54.95		2110.61		3358.28		1120.71		18.55		0		0.07		0.07
2R-BV	M	8388		76.29		78.23		35.61		237.45		36.54		12584		4223.82		663.42		10.86		0		3.11		3.11
4F-BH	M	8385		76.26		85.13		35.17		225.6		15.77		1304.55		2550.75		795.17		13.05		0		2.9		2.9
5W-ST	M	9259		91.96		69.96		31.16		289.9		18.52		4284.88		3223.78		1653.61		12.76		3.2		1.17		4.37
7J-BV	M	8149		50.69		75.49		40.4		249.32		29.53		529.74		3373.91		1629.28		35.2		1.37		0.53		1.9
11O-BH	M	11248		153.4		86.7		34.44		305.73		31.75		387.76		3222.37		937.78		11.35		1.48		0		1.48
13M-LB	M	7467		60.72		50.67		25.8		252.56		30.9		1562.94		2218.57		1635.65		10.42		2.55		1.28		3.83
14G-NX	M	8779		94.75		75.59		29.51		245.74		26.41		5193.49		5733.44		1546.07		13.46		1.85		2.99		4.84
16N-NX	M	8394		88.21		81.27		27.43		208.99		44.15		5381.57		2559.62		596.06		15.57		0.67		3.74		4.41
17K-NX	M	9599		76.42		73.58		32.84		315.56		29.13		1291.3		1504.15		761.75		9.67		4.55		1.58		6.13
18R-NX	M	11721		106.48		148.5		48.74		245.71		34.43		17178.5		3624.91		1360.81		13.4		1.08		3.29		4.37
19C-NX	M	8965		111.39		70.97		15.62		252.39		24.09		9540.34		2520.09		347.74		8.54		2.08		4.04		6.12
21N-NX	M	8086		85.13		58.52		25.07		256.68		18.02		1729.73		2458.8		414.91		5.53		0		2.56		2.56
23K-NX	M	15591		171.03		138.27		45.15		415.73		21.06		6463.22		1869.21		920.36		8.99		2.47		8.61		11.08
24T-NX	M	8464		85.7		101.25		44.96		188.1		16.1		251.46		4144.51		1244.09		6.73		0.87		0.4		1.27
25R-NX	M	8476		74.2		66.23		31		266.78		30.48		4134.6		1344.69		443.4		5.32		7.47		3.34		10.81
26R-ST	M	10909		103.39		88.28		37.56		320.47		30.05		4395.98		3978.43		1368.53		7.94		0.67		4.22		4.89
29T-SM	M	7930		68.57		88.04		29.45		205.3		13.6		234.92		2189.75		255.28		13.04		0.96		1.23		2.19
31F-SH	M	7475		70.71		71.52		25.22		223.38		15.7		1407.31		3398.43		250.6		3.3		2.78		1.32		4.1
34J-NX	M	7791		96.96		68.74		25.93		201.26		24.46		687.28		1262.83		351.78		16.82		2.1		0.25		2.35
1D-BV	M	6849		81.07		74.42		26.24		150.53		16.5		2652.39		2669.81		445.47		10		0.79		0.81		1.6
2R-BV	M	6421		67.86		63.35		23.04		159.88		23.17		3081.61		2029.95		437.66		9.8		0.67		4.12		4.79
4F-BH	M	7159		49.64		73.21		27.98		206.23		14.53		1125.14		2727.69		366.16		6.65		1.67		0.73		2.4
5W-ST	M	9391		99.49		78.99		38.36		272.44		18.45		2239.35		2255.2		972.32		16.53		0		0.67		0.67
7J-BV	M	7076		33.13		73.8		31.71		217.44		14.18		478.41		2326.52		1256.39		28.06		0.37		1.37		1.74
11O-BH	M	10195		77.9		87.63		34.46		317.93		33.37		477.32		1754.06		1551.85		9.97		0.46		2.49		2.95
13M-LB	M	7804		59.31		27.63		10.17		316.03		47.28		1098.93		2781.78		1241.88		13		1.74		0		1.74
14G-NX	M	7978		65.93		66.3		30.48		250.32		25.1		3492.7		2423.07		1053.47		10.92		1.84		1.08		2.92
16N-NX	M	7465		107.86		88.29		33.99		133.88		23.36		5517.97		2632.13		828.51		11.61		0		4.64		4.64
17K-NX	M	11403		113.45		112.8		28.29		295.3		33.26		560.5		2692.38		836.03		11.48		2.48		2.98		5.46
18R-NX	M	7066		98.66		62.47		27.65		173.77		19.27		828.25		2152.52		592.39		11.53		0		4.17		4.17
19C-NX	M	12713		121.23		120.01		51.7		352.71		34.86		1163.69		4137.97		581.13		16.37		2.08		3.65		5.73
21N-NX	M	9894		114.4		101.52		43.6		236.6		21.66		1445.47		3880.59		1371.29		9.07		1.45		0		1.45
23K-NX	M	14404		164.94		95.17		42.97		445.81		17.05		505.05		1646.71		154.48		3.63		2.43		1.4		3.83
24T-NX	M	7078		83.23		63.32		24.57		185.65		24.57		6542.36		3147.49		527.87		7.96		0.58		2.92		3.5
25R-NX	M	8130		69.49		70.02		35.4		248.66		17.4		4415.43		1259.83		1062.47		7.29		4.24		1.39		5.63
26R-ST	M	9211		88.09		71.49		36.98		251.94		36.26		925.29		1815.77		1259.03		6.81		1.35		2.34		3.69
29T-SM	M	8675		84.01		70.98		38.5		265.44		13.44		2062.97		1427.91		250.85		20.47		2.45		1.55		4
31F-SH	M	13768		137.25		119.96		59.96		393.09		12.91		2403.08		3204.42		381.4		16.91		0		1.47		1.47
34J-NX	M	10371		88.45		107.59		31.15		291.08		19.55		143.7		3045.93		292.61		8.52		0		0		0
MEAN		9176.25		90.6617		82.365		33.6233		257.851		25.2952		3045.35		2719.3		844.006		11.927		1.51875		2.11025		3.629
MEDIAN		8470		85.415		75.54		32.275		249.82		23.725		1646.34		2595.88		811.84		10.89		1.36		1.51		3.595
STDDEV		2127.99		29.4517		22.9781		9.58901		67.5914		9.90628		3534.76		965.363		462.389		6.10768		1.51934		1.7569		2.35206
MINIMUM		6421		33.13		27.63		10.17		133.88		12.91		143.7		1259.83		154.48		3.3		0		0		0
MAXIMUM		15591		171.03		148.5		59.96		445.81		54.95		17178.5		5733.44		1653.61		35.2		7.47		8.61		11.08

## Sheet: Weekday+Weekend Average Recall
Nutritonal Analysis (Weekday)		EnergyDF (kJ)	Energy	Average kJ		Protein		Average P		Total fat		Average TF		Sat fat		Average sat fat		Carb		Average carb		Diet fibre		average DF		carotenoids		average carotenoids		sodium		average s		calcium		average c		iron		average i		fruit		average f		vege		average v
1D-BV		8923	6849	7886		78.82	81.07	79.945		88.71	74.42	81.565		46.67	26.24	36.455		242.66	150.53	196.595		54.95	16.5	35.725		2110.61	2652.39	2381.5		3358.28	2669.81	3014.05		1120.71	445.47	783.09		18.55	10	14.275		0	0.79	0.395		0.07	0.81	0.44
2R-BV		8388	6421	7404.5		76.29	67.86	72.075		78.23	63.35	70.79		35.61	23.04	29.325		237.45	159.88	198.665		36.54	23.17	29.855		12584	3081.61	7832.81		4223.82	2029.95	3126.89		663.42	437.66	550.54		10.86	9.8	10.33		0	0.67	0.335		3.11	4.12	3.615
3A-BI		7145	9063	8104		50.81	67.82	59.315		70.86	112.19	91.525		38.26	46.7	42.48		219.26	210.51	214.885		9.65	27.28	18.465		1781	1979.92	1880.46		2467.15	4134.08	3300.61		980.86	584.21	782.535		10.43	9.15	9.79		0	0	0		1.26	2.24	1.75
4F-BH		8385	7159	7772		76.26	49.64	62.95		85.13	73.21	79.17		35.17	27.98	31.575		225.6	206.23	215.915		15.77	14.53	15.15		1304.55	1125.14	1214.85		2550.75	2727.69	2639.22		795.17	366.16	580.665		13.05	6.65	9.85		0	1.67	0.835		2.9	0.73	1.815
5W-ST		9259	9391	9325		91.96	99.49	95.725		69.96	78.99	74.475		31.16	38.36	34.76		289.9	272.44	281.17		18.52	18.45	18.485		4284.88	2239.35	3262.11		3223.78	2255.2	2739.49		1653.61	972.32	1312.96		12.76	16.53	14.645		3.2	0	1.6		1.17	0.67	0.92
7J-BV		8149	7076	7612.5		50.69	33.13	41.91		75.49	73.8	74.645		40.4	31.71	36.055		249.32	217.44	233.38		29.53	14.18	21.855		529.74	478.41	504.075		3373.91	2326.52	2850.22		1629.28	1256.39	1442.84		35.2	28.06	31.63		1.37	0.37	0.87		0.53	1.37	0.95
9D-BH		4573	7483	6028		32.65	78.42	55.535		43.14	94.81	68.975		23.84	34.64	29.24		138.89	151.54	145.215		9.74	14.89	12.315		356.23	929.68	642.955		1144.55	2151.31	1647.93		924.4	509.36	716.88		5.47	9.38	7.425		0.64	0.77	0.705		1.7	0.52	1.11
10A-BH		10516	8388	9452		115.29	43.95	79.62		74.04	92.32	83.18		32.85	36.73	34.79		329.03	241.59	285.31		24.95	15.77	20.36		186.3	1028.51	607.405		4489.47	2211.9	3350.68		982.41	577.69	780.05		12.33	8.48	10.405		2.28	0	1.14		0	0	0
11O-BH		11248	10195	10721.5		153.4	77.9	115.65		86.7	87.63	87.165		34.44	34.46	34.45		305.73	317.93	311.83		31.75	33.37	32.56		387.76	477.32	432.54		3222.37	1754.06	2488.22		937.78	1551.85	1244.82		11.35	9.97	10.66		1.48	0.46	0.97		0	2.49	1.245
12A-BV		7466	6613	7039.5		88.22	71.99	80.105		67.47	47.77	57.62		22.78	18.53	20.655		198.02	207.82	202.92		13.19	11.56	12.375		1929.79	710.9	1320.35		4680.33	1898.84	3289.59		860.92	1065.23	963.075		11.31	13.52	12.415		0	0	0		1.86	0	0.93
13M-LB		7467	7804	7635.5		60.72	59.31	60.015		50.67	27.63	39.15		25.8	10.17	17.985		252.56	316.03	284.295		30.9	47.28	39.09		1562.94	1098.93	1330.93		2218.57	2781.78	2500.18		1635.65	1241.88	1438.77		10.42	13	11.71		2.55	1.74	2.145		1.28	0	0.64
14G-NX		8779	7978	8378.5		94.75	65.93	80.34		75.59	66.3	70.945		29.51	30.48	29.995		245.74	250.32	248.03		26.41	25.1	25.755		5193.49	3492.7	4343.1		5733.44	2423.07	4078.26		1546.07	1053.47	1299.77		13.46	10.92	12.19		1.85	1.84	1.845		2.99	1.08	2.035
15I-NX		9607	6753	8180		98.85	79.34	89.095		105.63	70.86	88.245		48.78	39.33	44.055		222.15	148.34	185.245		31.08	29.21	30.145		2848.29	7020.07	4934.18		2143.23	2299.44	2221.34		1112.36	1247.83	1180.1		14.33	9.77	12.05		3.17	1.13	2.15		0.91	6.12	3.515
16N-NX		8394	7465	7929.5		88.21	107.86	98.035		81.27	88.29	84.78		27.43	33.99	30.71		208.99	133.88	171.435		44.15	23.36	33.755		5381.57	5517.97	5449.77		2559.62	2632.13	2595.88		596.06	828.51	712.285		15.57	11.61	13.59		0.67	0	0.335		3.74	4.64	4.19
17K-NX		9599	11403	10501		76.42	113.45	94.935		73.58	112.8	93.19		32.84	28.29	30.565		315.56	295.3	305.43		29.13	33.26	31.195		1291.3	560.5	925.9		1504.15	2692.38	2098.26		761.75	836.03	798.89		9.67	11.48	10.575		4.55	2.48	3.515		1.58	2.98	2.28
18R-NX		11721	7066	9393.5		106.48	98.66	102.57		148.5	62.47	105.485		48.74	27.65	38.195		245.71	173.77	209.74		34.43	19.27	26.85		17178.5	828.25	9003.39		3624.91	2152.52	2888.72		1360.81	592.39	976.6		13.4	11.53	12.465		1.08	0	0.54		3.29	4.17	3.73
19C-NX		8965	12713	10839		111.39	121.23	116.31		70.97	120.01	95.49		15.62	51.7	33.66		252.39	352.71	302.55		24.09	34.86	29.475		9540.34	1163.69	5352.02		2520.09	4137.97	3329.03		347.74	581.13	464.435		8.54	16.37	12.455		2.08	2.08	2.08		4.04	3.65	3.845
20C-NX		11845	11350	11597.5		110.73	113.67	112.2		129.81	131.42	130.615		52.53	41.04	46.785		291.81	262.46	277.135		25.32	17.12	21.22		13552.5	409.04	6980.77		2933.03	3769.6	3351.32		1627	1048.03	1337.52		11.88	13.67	12.775		0.38	0	0.19		5.78	1.32	3.55
21N-NX		8086	9894	8990		85.13	114.4	99.765		58.52	101.52	80.02		25.07	43.6	34.335		256.68	236.6	246.64		18.02	21.66	19.84		1729.73	1445.47	1587.6		2458.8	3880.59	3169.7		414.91	1371.29	893.1		5.53	9.07	7.3		0	1.45	0.725		2.56	0	1.28
22S-NX		9274	10010	9642		139.29	88.98	114.135		54.9	85.87	70.385		24.3	29.37	26.835		273.7	309.42	291.56		30.95	24.25	27.6		13328.5	265.45	6797		3001.54	2960.01	2980.78		1841.57	582.6	1212.09		24.1	9.71	16.905		0.95	0	0.475		5.77	0	2.885
23K-NX		15591	14404	14997.5		171.03	164.94	167.985		138.27	95.17	116.72		45.15	42.97	44.06		415.73	445.81	430.77		21.06	17.05	19.055		6463.22	505.05	3484.14		1869.21	1646.71	1757.96		920.36	154.48	537.42		8.99	3.63	6.31		2.47	2.43	2.45		8.61	1.4	5.005
24T-NX		8464	7078	7771		85.7	83.23	84.465		101.25	63.32	82.285		44.96	24.57	34.765		188.1	185.65	186.875		16.1	24.57	20.335		251.46	6542.36	3396.91		4144.51	3147.49	3646		1244.09	527.87	885.98		6.73	7.96	7.345		0.87	0.58	0.725		0.4	2.92	1.66
25R-NX		8476	8130	8303		74.2	69.49	71.845		66.23	70.02	68.125		31	35.4	33.2		266.78	248.66	257.72		30.48	17.4	23.94		4134.6	4415.43	4275.02		1344.69	1259.83	1302.26		443.4	1062.47	752.935		5.32	7.29	6.305		7.47	4.24	5.855		3.34	1.39	2.365
26R-ST		10909	9211	10060		103.39	88.09	95.74		88.28	71.49	79.885		37.56	36.98	37.27		320.47	251.94	286.205		30.05	36.26	33.155		4395.98	925.29	2660.64		3978.43	1815.77	2897.1		1368.53	1259.03	1313.78		7.94	6.81	7.375		0.67	1.35	1.01		4.22	2.34	3.28
27K-ST		12627	7045	9836		87.93	58.38	73.155		115.86	58.29	87.075		57.97	20.41	39.19		396.45	229.56	313.005		15.97	14.92	15.445		2971.79	1086.34	2029.07		4191.44	1790.85	2991.14		677.85	470.78	574.315		22.85	4.03	13.44		0.25	0.95	0.6		1.81	2.4	2.105
28O-BC		9292	12862	11077		104.46	86.88	95.67		96.82	170.89	133.855		46.56	62.67	54.615		219.97	291.95	255.96		26.63	32.86	29.745		884.84	1564.82	1224.83		5269.7	3258.81	4264.26		1463.98	634.11	1049.05		14.57	17.86	16.215		0.67	1.31	0.99		1.43	0.5	0.965
29T-SM		7930	8675	8302.5		68.57	84.01	76.29		88.04	70.98	79.51		29.45	38.5	33.975		205.3	265.44	235.37		13.6	13.44	13.52		234.92	2062.97	1148.94		2189.75	1427.91	1808.83		255.28	250.85	253.065		13.04	20.47	16.755		0.96	2.45	1.705		1.23	1.55	1.39
30H-BC		9362	12808	11085		77.55	83.8	80.675		86.38	122.97	104.675		30.82	56.18	43.5		296.35	412	354.175		24.09	25.41	24.75		646.46	714.98	680.72		2717.02	2279.06	2498.04		390.71	361.07	375.89		6.66	21.06	13.86		1.45	2.49	1.97		0.97	0.46	0.715
31F-SH		7475	13768	10621.5		70.71	137.25	103.98		71.52	119.96	95.74		25.22	59.96	42.59		223.38	393.09	308.235		15.7	12.91	14.305		1407.31	2403.08	1905.19		3398.43	3204.42	3301.43		250.6	381.4	316		3.3	16.91	10.105		2.78	0	1.39		1.32	1.47	1.395
32Z-NX		5384	5762	5573		33.61	24.09	28.85		30.36	80.61	55.485		4.68	32.62	18.65		196.23	127.9	162.065		16.11	12.52	14.315		459.86	1044.55	752.205		1157.68	1152.08	1154.88		134.39	227.72	181.055		3.47	4.54	4.005		2.84	1.3	2.07		3.63	1.72	2.675
33R-LP		5848	3135	4491.5		38.27	26.87	32.57		57.87	25.65	41.76		16.19	5.29	10.74		171.46	96.39	133.925		22.52	11.5	17.01		3982.85	157.04	2069.95		1614.78	1148.54	1381.66		521.26	68.83	295.045		7.61	1.74	4.675		1.56	1.23	1.395		3.47	0	1.735
34J-NX		7791	10371	9081		96.96	88.45	92.705		68.74	107.59	88.165		25.93	31.15	28.54		201.26	291.08	246.17		24.46	19.55	22.005		687.28	143.7	415.49		1262.83	3045.93	2154.38		351.78	292.61	322.195		16.82	8.52	12.67		2.1	0	1.05		0.25	0	0.125
																																		carotenoid 24hr	carotenodid w			fruit 24	fruit w	factor effect weekday			day 1 fruit	24	w	factor effect		day 2 fruit	24
																										2110.61	3690.22	0.571947		2652.39	2081.32	1.27438						0	0	0				0	0	0			0.79
																										12584	5689.28	2.21188		3081.61	1342.5	2.29543						0	0	0				0	0	0			0.67
																										1781	1715.47	1.0382		1979.92	1937.26	1.02202						0	1.44	0				0	1.44	0			0
																										1304.55	1270.39	1.02689		1125.14	840.19	1.33915						0	1.12	0				0	1.12	0			1.67
																										4284.88	2958.39	1.44838		2239.35	2954.12	0.758043						3.2	2.46	1.30081				3.2	2.46	1.30081			0
																										529.74	912.63	0.580454		478.41	505.69	0.946054						1.37	0.5	2.74				1.37	0.5	2.74			0.37
																										356.23	345.7	1.03046		929.68	3905.78	0.238027						0.64	0.51	1.2549				0.64	0.51	1.2549			0.77
																										186.3	464.16	0.40137		1028.51	681.97	1.50815						2.28	0.7	3.25714				2.28	0.7	3.25714			0
																										387.76	191.54	2.02443		477.32	268.72	1.77627						1.48	0.38	3.89474				1.48	0.38	3.89474			0.46
																										1929.79	1771.05	1.08963		710.9	366.09	1.94187						0	0	0				0	0	0			0
																										1562.94	6256.02	0.24983		1098.93	2114.38	0.519741						2.55	1.15	2.21739				2.55	1.15	2.21739			1.74
																										5193.49	7666.37	0.677438		3492.7	3371.24	1.03603						1.85	1.32	1.40152				1.85	1.32	1.40152			1.84
																										2848.29	8034.51	0.354507		7020.07	5673.39	1.23737						3.17	2.96	1.07095				3.17	2.96	1.07095			1.13
																										5381.57	10326.4	0.521147		5517.97	2320.02	2.37841						0.67	2.2	0.304545				0.67	2.2	0.304545			0
																										1291.3	1243.76	1.03822		560.5	838.75	0.668256						4.55	4.98	0.913655				4.55	4.98	0.913655			2.48
																										17178.5	4323.86	3.97296		828.25	2481.59	0.333758						1.08	0.52	2.07692				1.08	0.52	2.07692	MPR/Weighed		0
																										9540.34	14199	0.671904		1163.69	1181.07	0.985285						2.08	1.27	1.6378				2.08	1.27	1.6378	lgo transformed ratio		2.08
																										13552.5	7465.3	1.8154		409.04	859.36	0.475982						0.38	1.03	0.368932				0.38	1.03	0.368932			0
																																												0	0.15	0			1.45
																																												0.95	0.5	1.9			0
																																												2.47	2.47	1			2.43
																																												0.87	0.83	1.04819			0.58
																																												7.47	3.99	1.87218			4.24
																																												0.67	0.96	0.697917			1.35
																																												0.25	0.62	0.403226			0.95
																																												0.67	0.54	1.24074			1.31
																																												0.96	0	0			2.45
																																												1.45	1.01	1.43564			2.49
																																												2.78	1.93	1.44041			0
																																												2.84	0.4	7.1			1.3
																																												1.56	0.71	2.19718			1.23
																																												2.1	0.7	3			0
																																											WEND
																																									MPR/Weighed		MPR carotenoid	Weighed carotenoid	MPR/Weighed
																																									#DIV/0!		2652.39	2081.32	1.27438
																																									#DIV/0!		3081.61	1342.5	2.29543
																																									#DIV/0!		1979.92	1937.26	1.02202
																																									#DIV/0!		1125.14	840.19	1.33915
																																									#DIV/0!		2239.35	2954.12	0.758043
																																									#DIV/0!		478.41	505.69	0.946054
																																									#DIV/0!		929.68	3905.78	0.238027
																																									#DIV/0!		1028.51	681.97	1.50815
																																									#DIV/0!		477.32	268.72	1.77627
																																									#DIV/0!		710.9	366.09	1.94187
																																									#DIV/0!		1098.93	2114.38	0.519741
																																									#DIV/0!		3492.7	3371.24	1.03603
																																									#DIV/0!		7020.07	5673.39	1.23737
																																									#DIV/0!		5517.97	2320.02	2.37841
																																									#DIV/0!		560.5	838.75	0.668256
																																									#DIV/0!		828.25	2481.59	0.333758
																																									#DIV/0!		1163.69	1181.07	0.985285
																																									#DIV/0!		409.04	859.36	0.475982
																																									#DIV/0!		1445.47	756.49	1.91076
																																									#DIV/0!		265.45	346.03	0.76713
																																									#DIV/0!		505.05	5596.05	0.0902512
																																									#DIV/0!		6542.36	1944.8	3.36403
																																									#DIV/0!		4415.43	2464.58	1.79155
																																									#DIV/0!		925.29	1028.8	0.899388
																																									#DIV/0!		1086.34	826.25	1.31478
																																									#DIV/0!		1564.82	678.32	2.30691
																																									#DIV/0!		2062.97	962.88	2.1425
																																									#DIV/0!		714.98	465.09	1.53729
																																									#DIV/0!		2403.08	741.63	3.24027
																																									#DIV/0!		1044.55	723.47	1.44381
																																									#DIV/0!		157.04	261.79	0.59987
																																									#DIV/0!		143.7	327.87	0.438283
[truncated: 23 more columns]

## Sheet: Weekday Weighed Record
Nutritonal Analysis (Weekday)	EnergyDF (kJ)		Protein (g)		Total fat (g)		Saturated fat (g)		Carbohydrate-available (g)		Dietary fibre (g)		Carotenoids (μg)		Sodium (mg)		Calcium (mg)		Iron (mg)		Total Fruit (serves)		Total Vegetable (serves)		Total Fruit and Vegetable Intake (serves)
1D-BV	7777		78.31		72.21		35.13		210.57		46.32		3690.22		3629.14		894.64		17.2		0		3.08		3.08
2R-BV	8433		76.44		92.56		48.38		207.8		42.05		5689.28		4135.7		924.64		9.62		0		5.12		5.12
3A-BI	10600		92.02		102.66		53.37		311.76		20.16		1715.47		2152.11		1459.09		10.21		1.44		1.34		2.78
4F-BH	8953		70.41		108.98		49.68		209.06		20.2		1270.39		3515.36		763.97		12.84		1.12		1.62		2.74
5W-ST	8382		72.82		59.51		27.37		277.03		19.28		2958.39		2859.74		1244.51		11.73		2.46		0.56		3.02
7J-BV	6358		44.36		70.07		28.97		167.86		20.41		912.63		3099.77		679.58		13.25		0.5		1.93		2.43
9D-BH	4661		31.17		44.4		23.33		143.51		11.09		345.7		1006.25		799.34		6.2		0.51		1.48		1.99
10A-BH	6061		52.23		65.08		26.5		154.41		17.04		464.16		1636.6		808.07		7.49		0.7		1.12		1.82
11O-BH	7782		79.28		70.87		28.75		217.64		18.26		191.54		1871.68		1439.42		8.18		0.38		0		0.38
12A-BV	6567		59.63		60.47		20.02		187.06		13.79		1771.05		2392.73		796.88		8.67		0		0.5		0.5
13M-LB	13748		93.04		153.49		43.18		364.38		36.68		6256.02		5693.3		2563.98		23		1.15		4.06		5.21
14G-NX	6414		58.26		46.82		17.32		203.6		25.9		7666.37		2668.58		1831.63		18.03		1.32		3.01		4.33
15I-NX	8857		80.9		81.81		35.92		241.15		40.18		8034.51		2225.14		1200.56		14.07		2.96		5.24		8.2
16N-NX	10224		99.76		96.16		35.57		270.26		47.29		10326.4		2154.64		637.8		23.13		2.2		3.95		6.15
17K-NX	12542		97.49		98.64		47.72		412.65		38.05		1243.76		1845.59		1163.67		14.61		4.98		1.35		6.33
18R-NX	7920		98.06		82.75		31.63		177.99		22.83		4323.86		2093.13		935.92		11		0.52		1.9		2.42
19C-NX	9393		77.05		103.19		35.2		240.29		26.16		14199		2028.86		542.83		7.74		1.27		2.66		3.93
20C-NX	10219		79.67		79.07		29.47		340.11		22.82		7465.3		2019.07		1224.04		10.17		1.03		4.4		5.43
21N-NX	9610		88.21		93.43		48.33		278.36		15.16		733.04		2068.38		975.31		8.05		0.15		0.5		0.65
22S-NX	8265		123.05		65.63		31.48		211.15		22.39		3849.22		3588.86		1922.71		24.94		0.5		3.64		4.14
23K-NX	11784		184.13		95.4		44.38		279.92		37.74		7494.7		2239.88		2432.1		15.05		2.47		8.76		11.23
24T-NX	13634		134.71		144.68		61.28		367.02		24.31		963.35		4563.67		1652.91		16.27		0.83		0.58		1.41
25R-NX	9175		80.17		78.39		34.13		273		35.68		4710.14		2441.91		935.45		11.18		3.99		2.07		6.06
26R-ST	7929		79.02		64.62		19.57		238.93		26.28		2272.66		2953.51		834.16		12.51		0.96		2.3		3.26
27K-ST	11488		91.93		117.37		54.16		325.55		20.42		2164.26		4069.65		888.63		14.08		0.62		1.8		2.42
28O-BC	6267		42.89		54.98		17.59		198.34		19.56		897.82		2648.83		568.45		12.85		0.54		1.2		1.74
29T-SM	5334		53.18		44.62		20.91		159.19		11.21		575.67		1682.42		726.95		12.26		0		1.28		1.28
30H-BC	10019		69.96		73.31		23.54		346.94		29.13		741.13		3390.9		827.55		17.31		1.01		0.7		1.71
31F-SH	10050		76.08		88.69		28.54		308.99		31.09		2197.92		4099.78		1250.39		10.01		1.93		1.32		3.25
32Z-NX	3838		32.1		44.2		11.99		88.43		5.57		186.1		1347.3		114.7		3.19		0.4		0.9		1.3
33R-LP	8964		58.38		91.67		30.72		252.64		38.47		3009.33		2089.2		1003.47		14.25		0.71		3.6		4.31
34J-NX	9034		91.72		87.96		31.05		234.03		29.54		838.97		1828.04		710.5		17.75		0.7		0.7		1.4
MEAN	8758.81		79.5759		82.3028		33.5994		246.863		26.0956		3411.2		2688.74		1086.06		13.0262		1.16719		2.27094		3.43812
MEDIAN	8905		78.665		80.44		31.265		239.61		23.57		2181.09		2316.31		930.045		12.675		0.77		1.71		2.9
STDDEV	2396.59		29.9601		26.3092		12.2249		74.1566		10.6819		3401.88		1042.11		530.167		4.96299		1.16148		1.85138		2.38562
MINIMUM	3838		31.17		44.2		11.99		88.43		5.57		186.1		1006.25		114.7		3.19		0		0		0.38
MAXIMUM	13748		184.13		153.49		61.28		412.65		47.29		14199		5693.3		2563.98		24.94		4.98		8.76		11.23
Male and Female Values
	Gender	kJ			Gender	Protein			Gender	Carbohydrate			Gender	Total Fat			Gender	Saturated Fat			Gender	Dietary Fibre			Gender	Carotenoids (μg)			Gender	Sodium			Gender	Calcium			Gender	Iron			Gender	Total Fruit (serves)			Gender	Total Vegetable (serves)		Total Fruit and Vegetable Intake (serves)
3A-BI	F	10600		3A-BI	F	92.02		3A-BI	F	311.76		3A-BI	F	102.66		3A-BI	F	53.37		3A-BI	F	20.16		3A-BI	F	1715.47		3A-BI	F	2152.11		3A-BI	F	1459.09		3A-BI	F	10.21		3A-BI	F	1.44		3A-BI	F	1.34		2.78
9D-BH	F	4661		9D-BH	F	31.17		9D-BH	F	143.51		9D-BH	F	44.4		9D-BH	F	23.33		9D-BH	F	11.09		9D-BH	F	345.7		9D-BH	F	1006.25		9D-BH	F	799.34		9D-BH	F	6.2		9D-BH	F	0.51		9D-BH	F	1.48		1.99
10A-BH	F	6061		10A-BH	F	52.23		10A-BH	F	154.41		10A-BH	F	65.08		10A-BH	F	26.5		10A-BH	F	17.04		10A-BH	F	464.16		10A-BH	F	1636.6		10A-BH	F	808.07		10A-BH	F	7.49		10A-BH	F	0.7		10A-BH	F	1.12		1.82
12A-BV	F	6567		12A-BV	F	59.63		12A-BV	F	187.06		12A-BV	F	60.47		12A-BV	F	20.02		12A-BV	F	13.79		12A-BV	F	1771.05		12A-BV	F	2392.73		12A-BV	F	796.88		12A-BV	F	8.67		12A-BV	F	0		12A-BV	F	0.5		0.5
15I-NX	F	8857		15I-NX	F	80.9		15I-NX	F	241.15		15I-NX	F	81.81		15I-NX	F	35.92		15I-NX	F	40.18		15I-NX	F	8034.51		15I-NX	F	2225.14		15I-NX	F	1200.56		15I-NX	F	14.07		15I-NX	F	2.96		15I-NX	F	5.24		8.2
20C-NX	F	10219		20C-NX	F	79.67		20C-NX	F	340.11		20C-NX	F	79.07		20C-NX	F	29.47		20C-NX	F	22.82		20C-NX	F	7465.3		20C-NX	F	2019.07		20C-NX	F	1224.04		20C-NX	F	10.17		20C-NX	F	1.03		20C-NX	F	4.4		5.43
22S-NX	F	8265		22S-NX	F	123.05		22S-NX	F	211.15		22S-NX	F	65.63		22S-NX	F	31.48		22S-NX	F	22.39		22S-NX	F	3849.22		22S-NX	F	3588.86		22S-NX	F	1922.71		22S-NX	F	24.94		22S-NX	F	0.5		22S-NX	F	3.64		4.14
27K-ST	F	11488		27K-ST	F	91.93		27K-ST	F	325.55		27K-ST	F	117.37		27K-ST	F	54.16		27K-ST	F	20.42		27K-ST	F	2164.26		27K-ST	F	4069.65		27K-ST	F	888.63		27K-ST	F	14.08		27K-ST	F	0.62		27K-ST	F	1.8		2.42
28O-BC	F	6267		28O-BC	F	42.89		28O-BC	F	198.34		28O-BC	F	54.98		28O-BC	F	17.59		28O-BC	F	19.56		28O-BC	F	897.82		28O-BC	F	2648.83		28O-BC	F	568.45		28O-BC	F	12.85		28O-BC	F	0.54		28O-BC	F	1.2		1.74
30H-BC	F	10019		30H-BC	F	69.96		30H-BC	F	346.94		30H-BC	F	73.31		30H-BC	F	23.54		30H-BC	F	29.13		30H-BC	F	741.13		30H-BC	F	3390.9		30H-BC	F	827.55		30H-BC	F	17.31		30H-BC	F	1.01		30H-BC	F	0.7		1.71
32Z-NX	F	3838		32Z-NX	F	32.1		32Z-NX	F	88.43		32Z-NX	F	44.2		32Z-NX	F	11.99		32Z-NX	F	5.57		32Z-NX	F	186.1		32Z-NX	F	1347.3		32Z-NX	F	114.7		32Z-NX	F	3.19		32Z-NX	F	0.4		32Z-NX	F	0.9		1.3
33R-LP	F	8964		33R-LP	F	58.38		33R-LP	F	252.64		33R-LP	F	91.67		33R-LP	F	30.72		33R-LP	F	38.47		33R-LP	F	3009.33		33R-LP	F	2089.2		33R-LP	F	1003.47		33R-LP	F	14.25		33R-LP	F	0.71		33R-LP	F	3.6		4.31
MEAN		7983.83				67.8275				233.421				73.3875				29.8408				21.7183				2553.67				2380.55				967.791				11.9525				0.868333				2.16		3.02833
MEDIAN		8561				64.795				226.15				69.47				27.985				20.29				1743.26				2188.62				858.09				11.53				0.66				1.41		2.205
STDDEV		2466.96				27.2585				84.5029				22.474				12.9476				10.2038				2669.53				914.91				454.336				5.71479				0.751264				1.60992		2.15617
MINIMUM		3838				31.17				88.43				44.2				11.99				5.57				186.1				1006.25				114.7				3.19				0				0.5		0.5
MAXIMUM		11488				123.05				346.94				117.37				54.16				40.18				8034.51				4069.65				1922.71				24.94				2.96				5.24		8.2
1D-BV	M	7777		1D-BV	M	78.31		1D-BV	M	210.57		1D-BV	M	72.21		1D-BV	M	35.13		1D-BV	M	46.32		1D-BV	M	3690.22		1D-BV	M	3629.14		1D-BV	M	894.64		1D-BV	M	17.2		1D-BV	M	0		1D-BV	M	3.08		3.08
2R-BV	M	8433		2R-BV	M	76.44		2R-BV	M	207.8		2R-BV	M	92.56		2R-BV	M	48.38		2R-BV	M	42.05		2R-BV	M	5689.28		2R-BV	M	4135.7		2R-BV	M	924.64		2R-BV	M	9.62		2R-BV	M	0		2R-BV	M	5.12		5.12
4F-BH	M	8953		4F-BH	M	70.41		4F-BH	M	209.06		4F-BH	M	108.98		4F-BH	M	49.68		4F-BH	M	20.2		4F-BH	M	1270.39		4F-BH	M	3515.36		4F-BH	M	763.97		4F-BH	M	12.84		4F-BH	M	1.12		4F-BH	M	1.62		2.74
5W-ST	M	8382		5W-ST	M	72.82		5W-ST	M	277.03		5W-ST	M	59.51		5W-ST	M	27.37		5W-ST	M	19.28		5W-ST	M	2958.39		5W-ST	M	2859.74		5W-ST	M	1244.51		5W-ST	M	11.73		5W-ST	M	2.46		5W-ST	M	0.56		3.02
7J-BV	M	6358		7J-BV	M	44.36		7J-BV	M	167.86		7J-BV	M	70.07		7J-BV	M	28.97		7J-BV	M	20.41		7J-BV	M	912.63		7J-BV	M	3099.77		7J-BV	M	679.58		7J-BV	M	13.25		7J-BV	M	0.5		7J-BV	M	1.93		2.43
11O-BH	M	7782		11O-BH	M	79.28		11O-BH	M	217.64		11O-BH	M	70.87		11O-BH	M	28.75		11O-BH	M	18.26		11O-BH	M	191.54		11O-BH	M	1871.68		11O-BH	M	1439.42		11O-BH	M	8.18		11O-BH	M	0.38		11O-BH	M	0		0.38
13M-LB	M	13748		13M-LB	M	93.04		13M-LB	M	364.38		13M-LB	M	153.49		13M-LB	M	43.18		13M-LB	M	36.68		13M-LB	M	6256.02		13M-LB	M	5693.3		13M-LB	M	2563.98		13M-LB	M	23		13M-LB	M	1.15		13M-LB	M	4.06		5.21
14G-NX	M	6414		14G-NX	M	58.26		14G-NX	M	203.6		14G-NX	M	46.82		14G-NX	M	17.32		14G-NX	M	25.9		14G-NX	M	7666.37		14G-NX	M	2668.58		14G-NX	M	1831.63		14G-NX	M	18.03		14G-NX	M	1.32		14G-NX	M	3.01		4.33
16N-NX	M	10224		16N-NX	M	99.76		16N-NX	M	270.26		16N-NX	M	96.16		16N-NX	M	35.57		16N-NX	M	47.29		16N-NX	M	10326.4		16N-NX	M	2154.64		16N-NX	M	637.8		16N-NX	M	23.13		16N-NX	M	2.2		16N-NX	M	3.95		6.15
17K-NX	M	12542		17K-NX	M	97.49		17K-NX	M	412.65		17K-NX	M	98.64		17K-NX	M	47.72		17K-NX	M	38.05		17K-NX	M	1243.76		17K-NX	M	1845.59		17K-NX	M	1163.67		17K-NX	M	14.61		17K-NX	M	4.98		17K-NX	M	1.35		6.33
18R-NX	M	7920		18R-NX	M	98.06		18R-NX	M	177.99		18R-NX	M	82.75		18R-NX	M	31.63		18R-NX	M	22.83		18R-NX	M	4323.86		18R-NX	M	2093.13		18R-NX	M	935.92		18R-NX	M	11		18R-NX	M	0.52		18R-NX	M	1.9		2.42
19C-NX	M	9393		19C-NX	M	77.05		19C-NX	M	240.29		19C-NX	M	103.19		19C-NX	M	35.2		19C-NX	M	26.16		19C-NX	M	14199		19C-NX	M	2028.86		19C-NX	M	542.83		19C-NX	M	7.74		19C-NX	M	1.27		19C-NX	M	2.66		3.93
21N-NX	M	9610		21N-NX	M	88.21		21N-NX	M	278.36		21N-NX	M	93.43		21N-NX	M	48.33		21N-NX	M	15.16		21N-NX	M	733.04		21N-NX	M	2068.38		21N-NX	M	975.31		21N-NX	M	8.05		21N-NX	M	0.15		21N-NX	M	0.5		0.65
23K-NX	M	11784		23K-NX	M	184.13		23K-NX	M	279.92		23K-NX	M	95.4		23K-NX	M	44.38		23K-NX	M	37.74		23K-NX	M	7494.7		23K-NX	M	2239.88		23K-NX	M	2432.1		23K-NX	M	15.05		23K-NX	M	2.47		23K-NX	M	8.76		11.23
24T-NX	M	13634		24T-NX	M	134.71		24T-NX	M	367.02		24T-NX	M	144.68		24T-NX	M	61.28		24T-NX	M	24.31		24T-NX	M	963.35		24T-NX	M	4563.67		24T-NX	M	1652.91		24T-NX	M	16.27		24T-NX	M	0.83		24T-NX	M	0.58		1.41
25R-NX	M	9175		25R-NX	M	80.17		25R-NX	M	273		25R-NX	M	78.39		25R-NX	M	34.13		25R-NX	M	35.68		25R-NX	M	4710.14		25R-NX	M	2441.91		25R-NX	M	935.45		25R-NX	M	11.18		25R-NX	M	3.99		25R-NX	M	2.07		6.06
26R-ST	M	7929		26R-ST	M	79.02		26R-ST	M	238.93		26R-ST	M	64.62		26R-ST	M	19.57		26R-ST	M	26.28		26R-ST	M	2272.66		26R-ST	M	2953.51		26R-ST	M	834.16		26R-ST	M	12.51		26R-ST	M	0.96		26R-ST	M	2.3		3.26
29T-SM	M	5334		29T-SM	M	53.18		29T-SM	M	159.19		29T-SM	M	44.62		29T-SM	M	20.91		29T-SM	M	11.21		29T-SM	M	575.67		29T-SM	M	1682.42		29T-SM	M	726.95		29T-SM	M	12.26		29T-SM	M	0		29T-SM	M	1.28		1.28
31F-SH	M	10050		31F-SH	M	76.08		31F-SH	M	308.99		31F-SH	M	88.69		31F-SH	M	28.54		31F-SH	M	31.09		31F-SH	M	2197.92		31F-SH	M	4099.78		31F-SH	M	1250.39		31F-SH	M	10.01		31F-SH	M	1.93		31F-SH	M	1.32		3.25
34J-NX	M	9034		34J-NX	M	91.72		34J-NX	M	234.03		34J-NX	M	87.96		34J-NX	M	31.05		34J-NX	M	29.54		34J-NX	M	838.97		34J-NX	M	1828.04		34J-NX	M	710.5		34J-NX	M	17.75		34J-NX	M	0.7		34J-NX	M	0.7		1.4
MEAN		9223.8				86.625				254.928				87.652				35.8545				28.722				3925.71				2873.65				1157.02				13.6705				1.3465				2.3375		3.684
MEDIAN		8993.5				79.15				239.61				88.325				34.63				26.22				2615.52				2555.24				935.685				12.675				1.04				1.915		3.165
STDDEV		2289.3				29.9144				68.2324				27.5064				11.5111				10.3213				3743.4				1091.47				570.051				4.48497				1.33568				2.01977		2.53463
MINIMUM		5334				44.36				159.19				44.62				17.32				11.21				191.54				1682.42				542.83				7.74				0				0		0.38
MAXIMUM		13748				184.13				412.65				153.49				61.28				47.29				14199				5693.3				2563.98				23.13				4.98				8.76		11.23

## Sheet: Weekend Weighed Record
Nutritonal Analysis (Weekend)	EnergyDF (kJ)		Protein (g)		Total fat (g)		Saturated fat (g)		Carbohydrate-available (g)		Dietary fibre (g)		Carotenoids (μg)		Sodium (mg)		Calcium (mg)		Iron (mg)		Total Fruit (serves)		Total Vegetable (serves)		Total Fruit and Vegetable Intake (serves)
1D-BV	6387		62.07		73.35		29.56		151.87		19.22		2081.32		2168.09		617.68		13.73		0.81		3		3.81
2R-BV	7973		84.4		98.9		38.52		170.21		20.6		1342.5		2843.89		680.43		16.87		0.81		2.62		3.43
3A-BI	7193		48.17		62.26		28.6		238.91		23.01		1937.26		2606.95		507.93		7.06		0		2.28		2.28
4F-BH	9457		80.13		113.5		44.75		220.89		22.14		840.19		4069.79		506.74		9.99		2.7		1.26		3.96
5W-ST	11621		98.65		128.74		68.84		294.12		25.07		2954.12		3690.17		1237.76		18.43		0.4		1.61		2.01
7J-BV	6906		36.72		73.39		30.02		202.4		16.83		505.69		2289.01		489.28		5.69		1.11		1.38		2.49
9D-BH	8354		108.63		97.63		38.32		160.22		28.09		3905.78		5009.76		715.33		16.08		0.28		1.06		1.34
10A-BH	8584		60.11		73.08		32.58		281.83		15.33		681.97		1887.63		950.48		7.89		0.3		0		0.3
11O-BH	9179		67.77		77.03		29.28		294.29		24.39		268.72		2625.65		1471.49		9.78		0.25		0.87		1.12
12A-BV	4990		48.16		29.44		15.1		177.38		9.53		366.09		1349.94		765.04		11.34		0.42		0		0.42
13M-LB	11679		116.52		59.58		24.55		411.77		62.06		2114.38		4098.25		2459.53		23.1		2.68		1.08		3.76
14G-NX	7437		70.04		46.42		20.9		253.72		23.18		3371.24		3152.44		1181.66		9.96		1.89		1.08		2.97
15I-NX	8421		79.09		86.92		36.26		214.29		28.28		5673.39		2401.3		811.64		7.59		1.13		5.51		6.64
16N-NX	7773		120.13		81.08		31.88		159.83		17.38		2320.02		2784.71		1671.86		9.89		1.15		2.43		3.58
17K-NX	9790		75.05		83.86		25.11		303.93		35.65		838.75		1883.32		847.9		10.16		3.43		1.85		5.28
18R-NX	13628		214.77		158.02		68.02		230.23		29.32		2481.59		3684.18		754.61		20.81		0		1.4		1.4
19C-NX	12806		112.55		128.71		50.81		344.28		39.72		1181.07		3764.83		673.19		17.01		1.27		2.77		4.04
20C-NX	11285		114.98		115.09		43		291.46		14.38		859.36		4170.26		1067.37		9.09		0		2.84		2.84
21N-NX	12971		143.65		124.5		47.52		341.74		21.4		756.49		6106.76		1819.28		12.47		0.73		0		0.73
22S-NX	11163		109.95		109.19		39.26		304.8		19.4		346.03		2763.74		553.51		10.07		0.98		0		0.98
23K-NX	11486		135.65		116.44		54.63		270.29		31.29		5596.05		4877.21		1158.03		10.47		2.95		4.85		7.8
24T-NX	11623		126.61		118.24		47.55		288.62		25.63		1944.8		4706.23		882.04		8.13		2.02		1.86		3.88
25R-NX	8849		80.75		80.52		37.28		255.08		19.76		2464.58		1796.35		1281.63		10.61		2.83		2.13		4.96
26R-ST	7027		57.28		55.23		20.5		222.11		34.24		1028.8		1956.24		733.32		11.62		2.21		1.63		3.84
27K-ST	6388		58.28		55.33		19.68		192.33		24.21		826.25		2301.37		730.06		9.92		0.57		1.6		2.17
28O-BC	8074		44.79		76.72		35.78		256.96		19.67		678.32		2013.26		660.65		11.46		2.18		0.33		2.51
29T-SM	9542		59.68		92.47		39.44		291.09		19.56		962.88		2161.58		957.46		17.22		1		0.63		1.63
30H-BC	8151		62.72		65.14		25.2		267.98		22.53		465.09		2617.45		573.72		12.19		2.12		0.25		2.37
31F-SH	9463		84.68		82.22		32.05		288.14		18.24		741.63		3228.98		788.4		10.21		0.43		0.43		0.86
32Z-NX	4606		24.99		31.19		17.07		173.66		18.45		723.47		1079.76		310.92		2.29		3.46		0.4		3.86
33R-LP	7266		55.88		75.67		19.74		192.62		28.02		261.79		2682.69		1117.64		13		1.18		0		1.18
34J-NX	13326		121.28		130.99		38.03		364.33		39.7		327.87		4060.15		1480.34		18.02		1.71		0		1.71
MEAN	9168.69		86.3791		87.5266		35.3072		253.481		24.8837		1588.98		3026		951.779		11.9422		1.34375		1.47344		2.81719
MEDIAN	8716.5		79.61		81.65		34.18		256.02		22.77		911.12		2723.22		800.02		10.54		1.12		1.32		2.5
STDDEV	2402.78		38.7954		30.5363		13.2816		64.6964		9.76624		1431.96		1169.16		453.591		4.51136		1.04056		1.35507		1.76719
MINIMUM	4606		24.99		29.44		15.1		151.87		9.53		261.79		1079.76		310.92		2.29		0		0		0.3
MAXIMUM	13628		214.77		158.02		68.84		411.77		62.06		5673.39		6106.76		2459.53		23.1		3.46		5.51		7.8
Male and Female Values
	Gender	kJ			Gender	Protein			Gender	Carbohydrate			Gender	Total Fat			Gender	Saturated Fat			Gender	Dietary Fibre			Gender	Carotenoids (μg)			Gender	Sodium			Gender	Calcium			Gender	Iron			Gender	Total Fruit (serves)			Gender	Total Vegetable (serves)		Total Fruit and Vegetable Intake (serves)
3A-BI	F	7193		3A-BI	F	48.17		3A-BI	F	238.91		3A-BI	F	62.26		3A-BI	F	28.6		3A-BI	F	23.01		3A-BI	F	1937.26		3A-BI	F	2606.95		3A-BI	F	507.93		3A-BI	F	7.06		3A-BI	F	0		3A-BI	F	2.28		2.28
9D-BH	F	8354		9D-BH	F	108.63		9D-BH	F	160.22		9D-BH	F	97.63		9D-BH	F	38.32		9D-BH	F	28.09		9D-BH	F	3905.78		9D-BH	F	5009.76		9D-BH	F	715.33		9D-BH	F	16.08		9D-BH	F	0.28		9D-BH	F	1.06		1.34
10A-BH	F	8584		10A-BH	F	60.11		10A-BH	F	281.83		10A-BH	F	73.08		10A-BH	F	32.58		10A-BH	F	15.33		10A-BH	F	681.97		10A-BH	F	1887.63		10A-BH	F	950.48		10A-BH	F	7.89		10A-BH	F	0.3		10A-BH	F	0		0.3
12A-BV	F	4990		12A-BV	F	48.16		12A-BV	F	177.38		12A-BV	F	29.44		12A-BV	F	15.1		12A-BV	F	9.53		12A-BV	F	366.09		12A-BV	F	1349.94		12A-BV	F	765.04		12A-BV	F	11.34		12A-BV	F	0.42		12A-BV	F	0		0.42
15I-NX	F	8421		15I-NX	F	79.09		15I-NX	F	214.29		15I-NX	F	86.92		15I-NX	F	36.26		15I-NX	F	28.28		15I-NX	F	5673.39		15I-NX	F	2401.3		15I-NX	F	811.64		15I-NX	F	7.59		15I-NX	F	1.13		15I-NX	F	5.51		6.64
20C-NX	F	11285		20C-NX	F	114.98		20C-NX	F	291.46		20C-NX	F	115.09		20C-NX	F	43		20C-NX	F	14.38		20C-NX	F	859.36		20C-NX	F	4170.26		20C-NX	F	1067.37		20C-NX	F	9.09		20C-NX	F	0		20C-NX	F	2.84		2.84
22S-NX	F	11163		22S-NX	F	109.95		22S-NX	F	304.8		22S-NX	F	109.19		22S-NX	F	39.26		22S-NX	F	19.4		22S-NX	F	346.03		22S-NX	F	2763.74		22S-NX	F	553.51		22S-NX	F	10.07		22S-NX	F	0.98		22S-NX	F	0		0.98
27K-ST	F	6388		27K-ST	F	58.28		27K-ST	F	192.33		27K-ST	F	55.33		27K-ST	F	19.68		27K-ST	F	24.21		27K-ST	F	826.25		27K-ST	F	2301.37		27K-ST	F	730.06		27K-ST	F	9.92		27K-ST	F	0.57		27K-ST	F	1.6		2.17
28O-BC	F	8074		28O-BC	F	44.79		28O-BC	F	256.96		28O-BC	F	76.72		28O-BC	F	35.78		28O-BC	F	19.67		28O-BC	F	678.32		28O-BC	F	2013.26		28O-BC	F	660.65		28O-BC	F	11.46		28O-BC	F	2.18		28O-BC	F	0.33		2.51
30H-BC	F	8151		30H-BC	F	62.72		30H-BC	F	267.98		30H-BC	F	65.14		30H-BC	F	25.2		30H-BC	F	22.53		30H-BC	F	465.09		30H-BC	F	2617.45		30H-BC	F	573.72		30H-BC	F	12.19		30H-BC	F	2.12		30H-BC	F	0.25		2.37
32Z-NX	F	4606		32Z-NX	F	24.99		32Z-NX	F	173.66		32Z-NX	F	31.19		32Z-NX	F	17.07		32Z-NX	F	18.45		32Z-NX	F	723.47		32Z-NX	F	1079.76		32Z-NX	F	310.92		32Z-NX	F	2.29		32Z-NX	F	3.46		32Z-NX	F	0.4		3.86
33R-LP	F	7266		33R-LP	F	55.88		33R-LP	F	192.62		33R-LP	F	75.67		33R-LP	F	19.74		33R-LP	F	28.02		33R-LP	F	261.79		33R-LP	F	2682.69		33R-LP	F	1117.64		33R-LP	F	13		33R-LP	F	1.18		33R-LP	F	0		1.18
MEAN		7872.92				67.9792				229.37				73.1383				29.2158				20.9083				1393.73				2573.68				730.357				9.83167				1.05167				1.18917		2.24083
MEDIAN		8112.5				59.195				226.6				74.375				30.59				21.1				702.72				2504.12				722.695				9.995				0.775				0.365		2.225
STDDEV		2036.97				28.9947				50.6127				27.0309				9.63803				5.93523				1686.68				1093.47				234.739				3.48421				1.05511				1.66978		1.73304
MINIMUM		4606				24.99				160.22				29.44				15.1				9.53				261.79				1079.76				310.92				2.29				0				0		0.3
MAXIMUM		11285				114.98				304.8				115.09				43				28.28				5673.39				5009.76				1117.64				16.08				3.46				5.51		6.64
1D-BV	M	6387		1D-BV	M	62.07		1D-BV	M	151.87		1D-BV	M	73.35		1D-BV	M	29.56		1D-BV	M	19.22		1D-BV	M	2081.32		1D-BV	M	2168.09		1D-BV	M	617.68		1D-BV	M	13.73		1D-BV	M	0.81		1D-BV	M	3		3.81
2R-BV	M	7973		2R-BV	M	84.4		2R-BV	M	170.21		2R-BV	M	98.9		2R-BV	M	38.52		2R-BV	M	20.6		2R-BV	M	1342.5		2R-BV	M	2843.89		2R-BV	M	680.43		2R-BV	M	16.87		2R-BV	M	0.81		2R-BV	M	2.62		3.43
4F-BH	M	9457		4F-BH	M	80.13		4F-BH	M	220.89		4F-BH	M	113.5		4F-BH	M	44.75		4F-BH	M	22.14		4F-BH	M	840.19		4F-BH	M	4069.79		4F-BH	M	506.74		4F-BH	M	9.99		4F-BH	M	2.7		4F-BH	M	1.26		3.96
5W-ST	M	11621		5W-ST	M	98.65		5W-ST	M	294.12		5W-ST	M	128.74		5W-ST	M	68.84		5W-ST	M	25.07		5W-ST	M	2954.12		5W-ST	M	3690.17		5W-ST	M	1237.76		5W-ST	M	18.43		5W-ST	M	0.4		5W-ST	M	1.61		2.01
7J-BV	M	6906		7J-BV	M	36.72		7J-BV	M	202.4		7J-BV	M	73.39		7J-BV	M	30.02		7J-BV	M	16.83		7J-BV	M	505.69		7J-BV	M	2289.01		7J-BV	M	489.28		7J-BV	M	5.69		7J-BV	M	1.11		7J-BV	M	1.38		2.49
11O-BH	M	9179		11O-BH	M	67.77		11O-BH	M	294.29		11O-BH	M	77.03		11O-BH	M	29.28		11O-BH	M	24.39		11O-BH	M	268.72		11O-BH	M	2625.65		11O-BH	M	1471.49		11O-BH	M	9.78		11O-BH	M	0.25		11O-BH	M	0.87		1.12
13M-LB	M	11679		13M-LB	M	116.52		13M-LB	M	411.77		13M-LB	M	59.58		13M-LB	M	24.55		13M-LB	M	62.06		13M-LB	M	2114.38		13M-LB	M	4098.25		13M-LB	M	2459.53		13M-LB	M	23.1		13M-LB	M	2.68		13M-LB	M	1.08		3.76
14G-NX	M	7437		14G-NX	M	70.04		14G-NX	M	253.72		14G-NX	M	46.42		14G-NX	M	20.9		14G-NX	M	23.18		14G-NX	M	3371.24		14G-NX	M	3152.44		14G-NX	M	1181.66		14G-NX	M	9.96		14G-NX	M	1.89		14G-NX	M	1.08		2.97
16N-NX	M	7773		16N-NX	M	120.13		16N-NX	M	159.83		16N-NX	M	81.08		16N-NX	M	31.88		16N-NX	M	17.38		16N-NX	M	2320.02		16N-NX	M	2784.71		16N-NX	M	1671.86		16N-NX	M	9.89		16N-NX	M	1.15		16N-NX	M	2.43		3.58
17K-NX	M	9790		17K-NX	M	75.05		17K-NX	M	303.93		17K-NX	M	83.86		17K-NX	M	25.11		17K-NX	M	35.65		17K-NX	M	838.75		17K-NX	M	1883.32		17K-NX	M	847.9		17K-NX	M	10.16		17K-NX	M	3.43		17K-NX	M	1.85		5.28
18R-NX	M	13628		18R-NX	M	214.77		18R-NX	M	230.23		18R-NX	M	158.02		18R-NX	M	68.02		18R-NX	M	29.32		18R-NX	M	2481.59		18R-NX	M	3684.18		18R-NX	M	754.61		18R-NX	M	20.81		18R-NX	M	0		18R-NX	M	1.4		1.4
19C-NX	M	12806		19C-NX	M	112.55		19C-NX	M	344.28		19C-NX	M	128.71		19C-NX	M	50.81		19C-NX	M	39.72		19C-NX	M	1181.07		19C-NX	M	3764.83		19C-NX	M	673.19		19C-NX	M	17.01		19C-NX	M	1.27		19C-NX	M	2.77		4.04
21N-NX	M	12971		21N-NX	M	143.65		21N-NX	M	341.74		21N-NX	M	124.5		21N-NX	M	47.52		21N-NX	M	21.4		21N-NX	M	756.49		21N-NX	M	6106.76		21N-NX	M	1819.28		21N-NX	M	12.47		21N-NX	M	0.73		21N-NX	M	0		0.73
23K-NX	M	11486		23K-NX	M	135.65		23K-NX	M	270.29		23K-NX	M	116.44		23K-NX	M	54.63		23K-NX	M	31.29		23K-NX	M	5596.05		23K-NX	M	4877.21		23K-NX	M	1158.03		23K-NX	M	10.47		23K-NX	M	2.95		23K-NX	M	4.85		7.8
24T-NX	M	11623		24T-NX	M	126.61		24T-NX	M	288.62		24T-NX	M	118.24		24T-NX	M	47.55		24T-NX	M	25.63		24T-NX	M	1944.8		24T-NX	M	4706.23		24T-NX	M	882.04		24T-NX	M	8.13		24T-NX	M	2.02		24T-NX	M	1.86		3.88
25R-NX	M	8849		25R-NX	M	80.75		25R-NX	M	255.08		25R-NX	M	80.52		25R-NX	M	37.28		25R-NX	M	19.76		25R-NX	M	2464.58		25R-NX	M	1796.35		25R-NX	M	1281.63		25R-NX	M	10.61		25R-NX	M	2.83		25R-NX	M	2.13		4.96
26R-ST	M	7027		26R-ST	M	57.28		26R-ST	M	222.11		26R-ST	M	55.23		26R-ST	M	20.5		26R-ST	M	34.24		26R-ST	M	1028.8		26R-ST	M	1956.24		26R-ST	M	733.32		26R-ST	M	11.62		26R-ST	M	2.21		26R-ST	M	1.63		3.84
29T-SM	M	9542		29T-SM	M	59.68		29T-SM	M	291.09		29T-SM	M	92.47		29T-SM	M	39.44		29T-SM	M	19.56		29T-SM	M	962.88		29T-SM	M	2161.58		29T-SM	M	957.46		29T-SM	M	17.22		29T-SM	M	1		29T-SM	M	0.63		1.63
31F-SH	M	9463		31F-SH	M	84.68		31F-SH	M	288.14		31F-SH	M	82.22		31F-SH	M	32.05		31F-SH	M	18.24		31F-SH	M	741.63		31F-SH	M	3228.98		31F-SH	M	788.4		31F-SH	M	10.21		31F-SH	M	0.43		31F-SH	M	0.43		0.86
34J-NX	M	13326		34J-NX	M	121.28		34J-NX	M	364.33		34J-NX	M	130.99		34J-NX	M	38.03		34J-NX	M	39.7		34J-NX	M	327.87		34J-NX	M	4060.15		34J-NX	M	1480.34		34J-NX	M	18.02		34J-NX	M	1.71		34J-NX	M	0		1.71
MEAN		9946.15				97.419				267.947				96.1595				38.962				27.269				1706.13				3297.39				1084.63				13.2085				1.519				1.644		3.163
MEDIAN		9502.5				84.54				279.215				88.165				37.655				23.785				1261.78				3190.71				919.75				11.115				1.21				1.505		3.505
STDDEV		2306.68				40.3339				68.9832				29.819				14.0192				10.9204				1288.4				1153.81				504.227				4.65586				1.01779				1.14021		1.73805
MINIMUM		6387				36.72				151.87				46.42				20.5				16.83				268.72				1796.35				489.28				5.69				0				0		0.73
MAXIMUM		13628				214.77				411.77				158.02				68.84				62.06				5596.05				6106.76				2459.53				23.1				3.43				4.85		7.8

## Sheet: Weekday+Weekend Weighed
Nutritonal Analysis (Weekday)	Gender	EnergyDF (kJ)		Protein (g)		Total fat (g)		Saturated fat (g)		Carbohydrate-available (g)		Dietary fibre (g)		Carotenoids (μg)		Sodium (mg)		Calcium (mg)		Iron (mg)		Total Fruit (serves)		Total Vegetable (serves)		Total Fruit and Vegetable Intake (serves)
1D-BV	M	7777		78.31		72.21		35.13		210.57		46.32		3690.22		3629.14		894.64		17.2		0		3.08		3.08
2R-BV	M	8433		76.44		92.56		48.38		207.8		42.05		5689.28		4135.7		924.64		9.62		0		5.12		5.12
3A-BI	F	10600		92.02		102.66		53.37		311.76		20.16		1715.47		2152.11		1459.09		10.21		1.44		1.34		2.78
4F-BH	M	8953		70.41		108.98		49.68		209.06		20.2		1270.39		3515.36		763.97		12.84		1.12		1.62		2.74
5W-ST	M	8382		72.82		59.51		27.37		277.03		19.28		2958.39		2859.74		1244.51		11.73		2.46		0.56		3.02
7J-BV	M	6358		44.36		70.07		28.97		167.86		20.41		912.63		3099.77		679.58		13.25		0.5		1.93		2.43
9D-BH	F	4661		31.17		44.4		23.33		143.51		11.09		345.7		1006.25		799.34		6.2		0.51		1.48		1.99
10A-BH	F	6061		52.23		65.08		26.5		154.41		17.04		464.16		1636.6		808.07		7.49		0.7		1.12		1.82
11O-BH	M	7782		79.28		70.87		28.75		217.64		18.26		191.54		1871.68		1439.42		8.18		0.38		0		0.38
12A-BV	F	6567		59.63		60.47		20.02		187.06		13.79		1771.05		2392.73		796.88		8.67		0		0.5		0.5
13M-LB	M	13748		93.04		153.49		43.18		364.38		36.68		6256.02		5693.3		2563.98		23		1.15		4.06		5.21
14G-NX	M	6414		58.26		46.82		17.32		203.6		25.9		7666.37		2668.58		1831.63		18.03		1.32		3.01		4.33
15I-NX	F	8857		80.9		81.81		35.92		241.15		40.18		8034.51		2225.14		1200.56		14.07		2.96		5.24		8.2
16N-NX	M	10224		99.76		96.16		35.57		270.26		47.29		10326.4		2154.64		637.8		23.13		2.2		3.95		6.15
17K-NX	M	12542		97.49		98.64		47.72		412.65		38.05		1243.76		1845.59		1163.67		14.61		4.98		1.35		6.33
18R-NX	M	7920		98.06		82.75		31.63		177.99		22.83		4323.86		2093.13		935.92		11		0.52		1.9		2.42
19C-NX	M	9393		77.05		103.19		35.2		240.29		26.16		14199		2028.86		542.83		7.74		1.27		2.66		3.93
20C-NX	F	10219		79.67		79.07		29.47		340.11		22.82		7465.3		2019.07		1224.04		10.17		1.03		4.4		5.43
21N-NX	M	9610		88.21		93.43		48.33		278.36		15.16		733.04		2068.38		975.31		8.05		0.15		0.5		0.65
22S-NX	F	8265		123.05		65.63		31.48		211.15		22.39		3849.22		3588.86		1922.71		24.94		0.5		3.64		4.14
23K-NX	M	11784		184.13		95.4		44.38		279.92		37.74		7494.7		2239.88		2432.1		15.05		2.47		8.76		11.23
24T-NX	M	13634		134.71		144.68		61.28		367.02		24.31		963.35		4563.67		1652.91		16.27		0.83		0.58		1.41
25R-NX	M	9175		80.17		78.39		34.13		273		35.68		4710.14		2441.91		935.45		11.18		3.99		2.07		6.06
26R-ST	M	7929		79.02		64.62		19.57		238.93		26.28		2272.66		2953.51		834.16		12.51		0.96		2.3		3.26
27K-ST	F	11488		91.93		117.37		54.16		325.55		20.42		2164.26		4069.65		888.63		14.08		0.62		1.8		2.42
28O-BC	F	6267		42.89		54.98		17.59		198.34		19.56		897.82		2648.83		568.45		12.85		0.54		1.2		1.74
29T-SM	M	5334		53.18		44.62		20.91		159.19		11.21		575.67		1682.42		726.95		12.26		0		1.28		1.28
30H-BC	F	10019		69.96		73.31		23.54		346.94		29.13		741.13		3390.9		827.55		17.31		1.01		0.7		1.71
31F-SH	M	10050		76.08		88.69		28.54		308.99		31.09		2197.92		4099.78		1250.39		10.01		1.93		1.32		3.25
32Z-NX	F	3838		32.1		44.2		11.99		88.43		5.57		186.1		1347.3		114.7		3.19		0.4		0.9		1.3
33R-LP	F	8964		58.38		91.67		30.72		252.64		38.47		3009.33		2089.2		1003.47		14.25		0.71		3.6		4.31
34J-NX	M	9034		91.72		87.96		31.05		234.03		29.54		838.97		1828.04		710.5		17.75		0.7		0.7		1.4
1D-BV	M	6387		62.07		73.35		29.56		151.87		19.22		2081.32		2168.09		617.68		13.73		0.81		3		3.81
2R-BV	M	7973		84.4		98.9		38.52		170.21		20.6		1342.5		2843.89		680.43		16.87		0.81		2.62		3.43
3A-BI	F	7193		48.17		62.26		28.6		238.91		23.01		1937.26		2606.95		507.93		7.06		0		2.28		2.28
4F-BH	M	9457		80.13		113.5		44.75		220.89		22.14		840.19		4069.79		506.74		9.99		2.7		1.26		3.96
5W-ST	M	11621		98.65		128.74		68.84		294.12		25.07		2954.12		3690.17		1237.76		18.43		0.4		1.61		2.01
7J-BV	M	6906		36.72		73.39		30.02		202.4		16.83		505.69		2289.01		489.28		5.69		1.11		1.38		2.49
9D-BH	F	8354		108.63		97.63		38.32		160.22		28.09		3905.78		5009.76		715.33		16.08		0.28		1.06		1.34
10A-BH	F	8584		60.11		73.08		32.58		281.83		15.33		681.97		1887.63		950.48		7.89		0.3		0		0.3
11O-BH	M	9179		67.77		77.03		29.28		294.29		24.39		268.72		2625.65		1471.49		9.78		0.25		0.87		1.12
12A-BV	F	4990		48.16		29.44		15.1		177.38		9.53		366.09		1349.94		765.04		11.34		0.42		0		0.42
13M-LB	M	11679		116.52		59.58		24.55		411.77		62.06		2114.38		4098.25		2459.53		23.1		2.68		1.08		3.76
14G-NX	M	7437		70.04		46.42		20.9		253.72		23.18		3371.24		3152.44		1181.66		9.96		1.89		1.08		2.97
15I-NX	F	8421		79.09		86.92		36.26		214.29		28.28		5673.39		2401.3		811.64		7.59		1.13		5.51		6.64
16N-NX	M	7773		120.13		81.08		31.88		159.83		17.38		2320.02		2784.71		1671.86		9.89		1.15		2.43		3.58
17K-NX	M	9790		75.05		83.86		25.11		303.93		35.65		838.75		1883.32		847.9		10.16		3.43		1.85		5.28
18R-NX	M	13628		214.77		158.02		68.02		230.23		29.32		2481.59		3684.18		754.61		20.81		0		1.4		1.4
19C-NX	M	12806		112.55		128.71		50.81		344.28		39.72		1181.07		3764.83		673.19		17.01		1.27		2.77		4.04
20C-NX	F	11285		114.98		115.09		43		291.46		14.38		859.36		4170.26		1067.37		9.09		0		2.84		2.84
21N-NX	M	12971		143.65		124.5		47.52		341.74		21.4		756.49		6106.76		1819.28		12.47		0.73		0		0.73
22S-NX	F	11163		109.95		109.19		39.26		304.8		19.4		346.03		2763.74		553.51		10.07		0.98		0		0.98
23K-NX	M	11486		135.65		116.44		54.63		270.29		31.29		5596.05		4877.21		1158.03		10.47		2.95		4.85		7.8
24T-NX	M	11623		126.61		118.24		47.55		288.62		25.63		1944.8		4706.23		882.04		8.13		2.02		1.86		3.88
25R-NX	M	8849		80.75		80.52		37.28		255.08		19.76		2464.58		1796.35		1281.63		10.61		2.83		2.13		4.96
26R-ST	M	7027		57.28		55.23		20.5		222.11		34.24		1028.8		1956.24		733.32		11.62		2.21		1.63		3.84
27K-ST	F	6388		58.28		55.33		19.68		192.33		24.21		826.25		2301.37		730.06		9.92		0.57		1.6		2.17
28O-BC	F	8074		44.79		76.72		35.78		256.96		19.67		678.32		2013.26		660.65		11.46		2.18		0.33		2.51
29T-SM	M	9542		59.68		92.47		39.44		291.09		19.56		962.88		2161.58		957.46		17.22		1		0.63		1.63
30H-BC	F	8151		62.72		65.14		25.2		267.98		22.53		465.09		2617.45		573.72		12.19		2.12		0.25		2.37
31F-SH	M	9463		84.68		82.22		32.05		288.14		18.24		741.63		3228.98		788.4		10.21		0.43		0.43		0.86
32Z-NX	F	4606		24.99		31.19		17.07		173.66		18.45		723.47		1079.76		310.92		2.29		3.46		0.4		3.86
33R-LP	F	7266		55.88		75.67		19.74		192.62		28.02		261.79		2682.69		1117.64		13		1.18		0		1.18
34J-NX	M	13326		121.28		130.99		38.03		364.33		39.7		327.87		4060.15		1480.34		18.02		1.71		0		1.71
MEAN		8963.75		82.9775		84.9147		34.4533		250.172		25.4897		2500.09		2857.37		1018.92		12.4842		1.25547		1.87219		3.12766
MEDIAN		8853		79.055		81.445		31.965		246.895		22.92		1306.45		2621.55		885.335		11.54		0.99		1.44		2.76
STDDEV		2389.51		34.5547		28.3964		12.6917		69.1134		10.1711		2747.15		1111.71		494.092		4.73637		1.09751		1.65882		2.10595
MINIMUM		3838		24.99		29.44		11.99		88.43		5.57		186.1		1006.25		114.7		2.29		0		0		0.3
MAXIMUM		13748		214.77		158.02		68.84		412.65		62.06		14199		6106.76		2563.98		24.94		4.98		8.76		11.23
Male and Female Values
Nutritonal Analysis (Weekday)	Gender	EnergyDF (kJ)		Protein (g)		Total fat (g)		Saturated fat (g)		Carbohydrate-available (g)		Dietary fibre (g)		Carotenoids (μg)		Sodium (mg)		Calcium (mg)		Iron (mg)		Total Fruit (serves)		Total Vegetable (serves)		Total Fruit and Vegetable Intake (serves)
3A-BI	F	10600		92.02		102.66		53.37		311.76		20.16		1715.47		2152.11		1459.09		10.21		1.44		1.34		2.78
9D-BH	F	4661		31.17		44.4		23.33		143.51		11.09		345.7		1006.25		799.34		6.2		0.51		1.48		1.99
10A-BH	F	6061		52.23		65.08		26.5		154.41		17.04		464.16		1636.6		808.07		7.49		0.7		1.12		1.82
12A-BV	F	6567		59.63		60.47		20.02		187.06		13.79		1771.05		2392.73		796.88		8.67		0		0.5		0.5
15I-NX	F	8857		80.9		81.81		35.92		241.15		40.18		8034.51		2225.14		1200.56		14.07		2.96		5.24		8.2
20C-NX	F	10219		79.67		79.07		29.47		340.11		22.82		7465.3		2019.07		1224.04		10.17		1.03		4.4		5.43
22S-NX	F	8265		123.05		65.63		31.48		211.15		22.39		3849.22		3588.86		1922.71		24.94		0.5		3.64		4.14
27K-ST	F	11488		91.93		117.37		54.16		325.55		20.42		2164.26		4069.65		888.63		14.08		0.62		1.8		2.42
28O-BC	F	6267		42.89		54.98		17.59		198.34		19.56		897.82		2648.83		568.45		12.85		0.54		1.2		1.74
30H-BC	F	10019		69.96		73.31		23.54		346.94		29.13		741.13		3390.9		827.55		17.31		1.01		0.7		1.71
32Z-NX	F	3838		32.1		44.2		11.99		88.43		5.57		186.1		1347.3		114.7		3.19		0.4		0.9		1.3
33R-LP	F	8964		58.38		91.67		30.72		252.64		38.47		3009.33		2089.2		1003.47		14.25		0.71		3.6		4.31
3A-BI	F	7193		48.17		62.26		28.6		238.91		23.01		1937.26		2606.95		507.93		7.06		0		2.28		2.28
9D-BH	F	8354		108.63		97.63		38.32		160.22		28.09		3905.78		5009.76		715.33		16.08		0.28		1.06		1.34
10A-BH	F	8584		60.11		73.08		32.58		281.83		15.33		681.97		1887.63		950.48		7.89		0.3		0		0.3
12A-BV	F	4990		48.16		29.44		15.1		177.38		9.53		366.09		1349.94		765.04		11.34		0.42		0		0.42
15I-NX	F	8421		79.09		86.92		36.26		214.29		28.28		5673.39		2401.3		811.64		7.59		1.13		5.51		6.64
20C-NX	F	11285		114.98		115.09		43		291.46		14.38		859.36		4170.26		1067.37		9.09		0		2.84		2.84
22S-NX	F	11163		109.95		109.19		39.26		304.8		19.4		346.03		2763.74		553.51		10.07		0.98		0		0.98
27K-ST	F	6388		58.28		55.33		19.68		192.33		24.21		826.25		2301.37		730.06		9.92		0.57		1.6		2.17
28O-BC	F	8074		44.79		76.72		35.78		256.96		19.67		678.32		2013.26		660.65		11.46		2.18		0.33		2.51
30H-BC	F	8151		62.72		65.14		25.2		267.98		22.53		465.09		2617.45		573.72		12.19		2.12		0.25		2.37
32Z-NX	F	4606		24.99		31.19		17.07		173.66		18.45		723.47		1079.76		310.92		2.29		3.46		0.4		3.86
33R-LP	F	7266		55.88		75.67		19.74		192.62		28.02		261.79		2682.69		1117.64		13		1.18		0		1.18
MEAN		7928.38		67.9033		73.2629		29.5283		231.395		21.3133		1973.7		2477.11		849.074		10.8921		0.96		1.67458		2.63458
MEDIAN		8208		59.87		73.195		29.035		226.6		20.29		842.805		2347.05		803.705		10.19		0.66		1.16		2.225
STDDEV		2213.21		27.5215		24.311		11.1671		68.1509		8.17401		2262.71		990.914		373.875		4.75382		0.900623		1.67896		1.95491
MINIMUM		3838		24.99		29.44		11.99		88.43		5.57		186.1		1006.25		114.7		2.29		0		0		0.3
MAXIMUM		11488		123.05		117.37		54.16		346.94		40.18		8034.51		5009.76		1922.71		24.94		3.46		5.51		8.2
1D-BV	M	7777		78.31		72.21		35.13		210.57		46.32		3690.22		3629.14		894.64		17.2		0		3.08		3.08
2R-BV	M	8433		76.44		92.56		48.38		207.8		42.05		5689.28		4135.7		924.64		9.62		0		5.12		5.12
4F-BH	M	8953		70.41		108.98		49.68		209.06		20.2		1270.39		3515.36		763.97		12.84		1.12		1.62		2.74
5W-ST	M	8382		72.82		59.51		27.37		277.03		19.28		2958.39		2859.74		1244.51		11.73		2.46		0.56		3.02
7J-BV	M	6358		44.36		70.07		28.97		167.86		20.41		912.63		3099.77		679.58		13.25		0.5		1.93		2.43
11O-BH	M	7782		79.28		70.87		28.75		217.64		18.26		191.54		1871.68		1439.42		8.18		0.38		0		0.38
13M-LB	M	13748		93.04		153.49		43.18		364.38		36.68		6256.02		5693.3		2563.98		23		1.15		4.06		5.21
14G-NX	M	6414		58.26		46.82		17.32		203.6		25.9		7666.37		2668.58		1831.63		18.03		1.32		3.01		4.33
16N-NX	M	10224		99.76		96.16		35.57		270.26		47.29		10326.4		2154.64		637.8		23.13		2.2		3.95		6.15
17K-NX	M	12542		97.49		98.64		47.72		412.65		38.05		1243.76		1845.59		1163.67		14.61		4.98		1.35		6.33
18R-NX	M	7920		98.06		82.75		31.63		177.99		22.83		4323.86		2093.13		935.92		11		0.52		1.9		2.42
19C-NX	M	9393		77.05		103.19		35.2		240.29		26.16		14199		2028.86		542.83		7.74		1.27		2.66		3.93
21N-NX	M	9610		88.21		93.43		48.33		278.36		15.16		733.04		2068.38		975.31		8.05		0.15		0.5		0.65
23K-NX	M	11784		184.13		95.4		44.38		279.92		37.74		7494.7		2239.88		2432.1		15.05		2.47		8.76		11.23
24T-NX	M	13634		134.71		144.68		61.28		367.02		24.31		963.35		4563.67		1652.91		16.27		0.83		0.58		1.41
25R-NX	M	9175		80.17		78.39		34.13		273		35.68		4710.14		2441.91		935.45		11.18		3.99		2.07		6.06
26R-ST	M	7929		79.02		64.62		19.57		238.93		26.28		2272.66		2953.51		834.16		12.51		0.96		2.3		3.26
29T-SM	M	5334		53.18		44.62		20.91		159.19		11.21		575.67		1682.42		726.95		12.26		0		1.28		1.28
31F-SH	M	10050		76.08		88.69		28.54		308.99		31.09		2197.92		4099.78		1250.39		10.01		1.93		1.32		3.25
34J-NX	M	9034		91.72		87.96		31.05		234.03		29.54		838.97		1828.04		710.5		17.75		0.7		0.7		1.4
1D-BV	M	6387		62.07		73.35		29.56		151.87		19.22		2081.32		2168.09		617.68		13.73		0.81		3		3.81
2R-BV	M	7973		84.4		98.9		38.52		170.21		20.6		1342.5		2843.89		680.43		16.87		0.81		2.62		3.43
4F-BH	M	9457		80.13		113.5		44.75		220.89		22.14		840.19		4069.79		506.74		9.99		2.7		1.26		3.96
5W-ST	M	11621		98.65		128.74		68.84		294.12		25.07		2954.12		3690.17		1237.76		18.43		0.4		1.61		2.01
7J-BV	M	6906		36.72		73.39		30.02		202.4		16.83		505.69		2289.01		489.28		5.69		1.11		1.38		2.49
11O-BH	M	9179		67.77		77.03		29.28		294.29		24.39		268.72		2625.65		1471.49		9.78		0.25		0.87		1.12
13M-LB	M	11679		116.52		59.58		24.55		411.77		62.06		2114.38		4098.25		2459.53		23.1		2.68		1.08		3.76
14G-NX	M	7437		70.04		46.42		20.9		253.72		23.18		3371.24		3152.44		1181.66		9.96		1.89		1.08		2.97
16N-NX	M	7773		120.13		81.08		31.88		159.83		17.38		2320.02		2784.71		1671.86		9.89		1.15		2.43		3.58
17K-NX	M	9790		75.05		83.86		25.11		303.93		35.65		838.75		1883.32		847.9		10.16		3.43		1.85		5.28
18R-NX	M	13628		214.77		158.02		68.02		230.23		29.32		2481.59		3684.18		754.61		20.81		0		1.4		1.4
19C-NX	M	12806		112.55		128.71		50.81		344.28		39.72		1181.07		3764.83		673.19		17.01		1.27		2.77		4.04
21N-NX	M	12971		143.65		124.5		47.52		341.74		21.4		756.49		6106.76		1819.28		12.47		0.73		0		0.73
23K-NX	M	11486		135.65		116.44		54.63		270.29		31.29		5596.05		4877.21		1158.03		10.47		2.95		4.85		7.8
24T-NX	M	11623		126.61		118.24		47.55		288.62		25.63		1944.8		4706.23		882.04		8.13		2.02		1.86		3.88
25R-NX	M	8849		80.75		80.52		37.28		255.08		19.76		2464.58		1796.35		1281.63		10.61		2.83		2.13		4.96
26R-ST	M	7027		57.28		55.23		20.5		222.11		34.24		1028.8		1956.24		733.32		11.62		2.21		1.63		3.84
29T-SM	M	9542		59.68		92.47		39.44		291.09		19.56		962.88		2161.58		957.46		17.22		1		0.63		1.63
31F-SH	M	9463		84.68		82.22		32.05		288.14		18.24		741.63		3228.98		788.4		10.21		0.43		0.43		0.86
34J-NX	M	13326		121.28		130.99		38.03		364.33		39.7		327.87		4060.15		1480.34		18.02		1.71		0		1.71
MEAN		9584.98		92.022		91.9058		37.4082		261.438		27.9955		2815.92		3085.52		1120.82		13.4395		1.43275		1.99075		3.4235
MEDIAN		9286		80.46		88.325		35.165		262.67		25.35		2013.06		2851.81		935.685		12.365		1.135		1.625		3.255
STDDEV		2297.65		35.4738		28.6417		12.7585		68.0436		10.5137		2983.08		1129.15		532.465		4.51829		1.17535		1.65654		2.16127
MINIMUM		5334		36.72		44.62		17.32		151.87		11.21		191.54		1682.42		489.28		5.69		0		0		0.38
MAXIMUM		13748		214.77		158.02		68.84		412.65		62.06		14199		6106.76		2563.98		23.13		4.98		8.76		11.23

## Sheet: 24 MPR and WFD ratio
Weekday 24h MPR Carotenoids	Weekday WFD Carotenoids	Weekday Factor Effect (24h MPR/WFD)		Weekend 24h MPR Carotenoids	Weekend WFD Carotenoids	Weekend Factor Effect (24h MPR/WD)
2110.61	3690.22	0.571947		2652.39	2081.32	1.27438
12584	5689.28	2.21188		3081.61	1342.5	2.29543
1781	1715.47	1.0382		1979.92	1937.26	1.02202
1304.55	1270.39	1.02689		1125.14	840.19	1.33915
4284.88	2958.39	1.44838		2239.35	2954.12	0.758043
529.74	912.63	0.580454		478.41	505.69	0.946054
356.23	345.7	1.03046		929.68	3905.78	0.238027
186.3	464.16	0.40137		1028.51	681.97	1.50815
387.76	191.54	2.02443		477.32	268.72	1.77627
1929.79	1771.05	1.08963		710.9	366.09	1.94187
1562.94	6256.02	0.24983		1098.93	2114.38	0.519741
5193.49	7666.37	0.677438		3492.7	3371.24	1.03603
2848.29	8034.51	0.354507		7020.07	5673.39	1.23737
5381.57	10326.4	0.521147		5517.97	2320.02	2.37841
1291.3	1243.76	1.03822		560.5	838.75	0.668256
17178.5	4323.86	3.97296		828.25	2481.59	0.333758
9540.34	14199	0.671904		1163.69	1181.07	0.985285
13552.5	7465.3	1.8154		409.04	859.36	0.475982
1729.73	733.04	2.35967		1445.47	756.49	1.91076
13328.5	3849.22	3.46266		265.45	346.03	0.76713
6463.22	7494.7	0.862372		505.05	5596.05	0.0902512
251.46	963.35	0.261027		6542.36	1944.8	3.36403
4134.6	4710.14	0.877808		4415.43	2464.58	1.79155
4395.98	2272.66	1.93429		925.29	1028.8	0.899388
2971.79	2164.26	1.37312		1086.34	826.25	1.31478
884.84	897.82	0.985543		1564.82	678.32	2.30691
234.92	575.67	0.408081		2062.97	962.88	2.1425
646.46	741.13	0.872263		714.98	465.09	1.53729
1407.31	2197.92	0.640292		2403.08	741.63	3.24027
459.86	186.1	2.47104		1044.55	723.47	1.44381
3982.85	3009.33	1.3235		157.04	261.79	0.59987
687.28	838.97	0.819195		143.7	327.87	0.438283
