# Supplementary material for: Reliability of a Modified 24 h Dietary Recall and Veggie Meter to Assess Fruit and Vegetable Intake in New Zealand Children
Source: Nutrients. 2025 Oct 20;17(20):3293. doi: 10.3390/nu17203293 (PMC12566992; doi:10.3390/nu17203293)
Supplement: Supplementary file 1 [file nutrients-17-03293-s001.zip › Supplementary File S13.xlsx]

## Sheet: Weekday Carotenoids
	ANALYSIS OF VALIDITY BY LINEAR REGRESSION
			Hover cursor for citation:
			Hover cursor for updates:	2018	2017	2015	2012
	Data shown are body fat (%BM) for DEXA estimate (Y) vs Bod-Pod estimate (X), read from Fig. 1 of Sardinha et al., Am J Clin Nutr 68, 786-793, 1998.
	Replace the numbers in blue. Descriptive and validity stats are in red. The most important stats are in bold.
	You may change cells in plum (for smallest important difference), but remember to "control-z" or otherwise undo to restore the formulae in these cells.
	Always check your graphs for outliers or non-uniformity of error. The log-transformed variables may show less non-uniformity (but not for these data).
	Delete all rows with a missing value for either the criterion or the practical.
	For less than 58 pairs, delete or clear the unwanted rows.
	For more than 58 pairs, COPY and INSERT rows anywhere below the first row of data. Do NOT insert at the first row or you will corrupt the calculations.
	Double-click on any red cell to check that you have done this operation properly. Colored boxes should enclose all your data.
	(Check that you have generated predicteds and residuals for the new rows, and for the log-transformed data.)
	Don't touch any cells with a grey background, other than when you delete or copy-insert whole rows. These cells contain essential formulae.
	The PRRES error is an improved version of the obscure PRESS error. See the page on validity at newstats.org for more on this rare statistic.
			Raw data								100*Log-Transformed Data
			Y (criterion)	X (practical)		predicted	residual	prac-crit			Y (criterion)	X (practical)		predicted	residual	prac-crit
	Read me	1D-BV	3690.22	2110.61		2658.98	1031.24	-1579.61			821.344	765.473		765.898	55.4457	-55.8709
		2R-BV	5689.28	12584		7157.39	-1468.11	6894.73			864.634	944.018		900.923	-36.2894	79.3843
		3A-BI	1715.47	1781		2517.41	-801.939	65.53			744.744	748.493		753.057	-8.31288	3.74879
		4F-BH	1270.39	1304.55		2312.77	-1042.38	34.16			714.708	717.361		729.514	-14.8058	2.65342
		5W-ST	2958.39	4284.88		3592.85	-634.456	1326.49			799.24	836.285		819.45	-20.2097	37.0447
		7J-BV	912.63	529.74		1979.98	-1067.35	-382.89			681.633	627.239		661.358	20.2747	-54.3944
		9D-BH	345.7	356.23		1905.46	-1559.76	10.53			584.557	587.558		631.35	-46.7924	3.00052
		10A-BH	464.16	186.3		1832.47	-1368.31	-277.86			614.023	522.736		582.328	31.6949	-91.2871
		11O-BH	191.54	387.76		1919	-1727.46	196.22			525.51	596.039		637.763	-112.254	70.529
		12A-BV	1771.05	1929.79		2581.32	-810.266	158.74			747.933	756.517		759.125	-11.1922	8.58386
		13M-LB	6256.02	1562.94		2423.75	3832.27	-4693.08			874.13	735.432		743.18	130.95	-138.698
		14G-NX	7666.37	5193.49		3983.1	3683.27	-2472.88			894.46	855.516		833.993	60.4664	-38.9437
		15I-NX	8034.51	2848.29		2975.82	5058.69	-5186.22			899.15	795.447		788.566	110.584	-103.703
		16N-NX	10326.4	5381.57		4063.88	6262.51	-4944.82			924.246	859.074		836.684	87.5621	-65.1723
		17K-NX	1243.76	1291.3		2307.08	-1063.32	47.54			712.589	716.34		728.742	-16.1523	3.75104
		18R-NX	4323.86	17178.5		9130.77	-4806.91	12854.7			837.19	975.142		924.46	-87.2699	137.951
		19C-NX	14199	9540.34		5850.11	8348.86	-4658.63			956.092	916.328		879.983	76.1096	-39.764
		20B-NX	7465.3	13552.5		7573.36	-108.062	6087.2			891.802	951.433		906.53	-14.7283	59.6305
		21N-NX	733.04	1729.73		2495.39	-1762.35	996.69			659.72	745.572		750.848	-91.1281	85.852
		22S-NX	3849.22	13328.5		7477.17	-3627.95	9479.33			825.563	949.766		905.27	-79.7077	124.204
		23K-NX	7494.7	6463.22		4528.46	2966.24	-1031.48			892.195	877.388		850.534	41.6608	-14.8068
		24T-NX	963.35	251.46		1860.46	-897.11	-711.89			687.042	552.728		605.01	82.0318	-134.313
		25R-NX	4710.14	4134.6		3528.3	1181.84	-575.54			845.747	832.715		816.75	28.9975	-13.0327
		26R-ST	2272.66	4395.98		3640.56	-1367.9	2123.32			772.871	838.845		821.386	-48.515	65.974
		27K-ST	2164.26	2971.79		3028.86	-864.603	807.53			767.983	799.692		791.776	-23.793	31.7086
		28O-BC	897.82	884.84		2132.5	-1234.68	-12.98			679.997	678.541		700.156	-20.1586	-1.45628
		29T-SM	575.67	234.92		1853.36	-1277.69	-340.75			635.553	545.925		599.864	35.689	-89.629
		30H-BC	741.13	646.46		2030.12	-1288.99	-94.67			660.818	647.151		676.417	-15.5996	-13.6665
		31F-SH	2197.92	1407.31		2356.91	-158.987	-790.61			769.527	724.944		735.248	34.2789	-44.5831
		32Z-NX	186.1	459.86		1949.97	-1763.87	273.76			522.628	613.092		650.66	-128.032	90.4638
		33R-LP	3009.33	3982.85		3463.12	-453.791	973.52			800.947	828.975		813.922	-12.9746	28.028
		34J-NX	838.97	687.28		2047.65	-1208.68	-151.69			673.217	653.274		681.048	-7.83027	-19.9433
		Mean	3411.2	3861.96				450.761		Mean	758.806	756.095				-2.67471
		SD	3401.88	4538.55				3804.85		SD	115.763	128.515				101.899
		N	32	32						SX²		512000
		SX²		6.38551e+08						Back-transformed mean	1974.48	1921.67
										SD as a CV (%)	218.237	261.521
										SD as a factor	3.18237	3.61521
										N	32	32
								Level for confidence limits (%):	90
		Measures of validity for RAW variables								Measures of validity for LOG-TRANSFORMED variables
	Calibration equation: Y = intercept + slope*X			Estimate	Lower CL	Upper CL	± CL	×/÷ CL	Calibration equation: Y = aX^b			Estimate	Lower CL	Upper CL	×/÷ CL	± CL
			intercept	1752.46	628.41	2876.5	1124.05				a	6.48884	2.02913	20.7503	3.19785
			slope	0.429508	0.239154	0.619862	0.190354				b	0.756251	0.604611	0.907891	-	0.15164
			Enter an X value here:	10							Enter an X value here:	10
			Predicted (estimated) Y at X	1756.75	-3182.71	6696.22	4939.46				Predicted (estimated) Y at X	37.0185	9.50002	144.249	3.89667
			Bias at X value	(for measures in the same units; see comment)							Bias at X value	(for measures in the same units; see comment)
			in raw units	-1746.75	-2869.55	-623.949	1122.8				as a factor	0.270135	0.118961	0.613419
			standardized	-0.513466	-0.843519	-0.183413	0.330053				as a %	-72.9865	-88.1039	-38.6581	-	24.7229
											standardized	-1.13062	-1.83907	-0.422163	-	0.708455
			Overall bias	(for measures in the same units; see comment)							Overall bias	(for measures in the same units; see comment)
			Mean bias in raw units	450.761	-689.659	1591.18	1140.42				Mean bias as a factor	0.973607	0.717368	1.32137
			Mean bias standardized	0.132503	-0.202729	0.467735	0.335232				Mean bias as a %	-2.63926	-28.2632	32.1374	-	30.2003
			SD of bias in raw units	3804.85	3149.89	4846.16	-	1.24037			Mean bias standardized	-0.0231051	-0.286938	0.240727	-	0.263833
			SD of bias standardized	1.11845	0.925924	1.42455	-	1.24037			SD of bias as a factor	2.77039	2.32468	3.66147
											SD of bias as a %	177.039	132.468	266.147	1.41745
											SD of bias standardized	0.880239	0.728716	1.12114	1.24037
			Smallest important difference		Lower	Upper	approx.	×/÷			Smallest important difference		Lower	Upper
			in Y, standardized	0.2	CL	CL	±CL	CL			in Y, standardized	0.2	CL	CL		approx.
			equivalent in raw units of Y	680.376	563.257	866.583	-	1.24037			equivalent in Y as a factor	1.26052	1.21127	1.34298		±CL
			or enter a smallest delta Y								equivalent in Y as a %	26.0521	21.1272	34.2978	-	6.58531
			equivalent in X, raw units	1584.08	908.682	3623.53	1357.43				or enter a smallest delta Y as a factor
											or enter a smallest delta Y as a %
											equivalent in X as a factor	1.35818	1.23506	1.62862
											equivalent in X as a %	35.8184	23.5056	62.8622	-	19.6783
					Lower	Upper		×/÷					Lower	Upper	×/÷
			Typical error of estimate	Estimate	CL	CL		CL			Typical error of estimate	Estimate	CL	CL	CL
			in raw units	2834.07	2346.22	3609.7	-	1.24037			as a ×/÷ factor	1.89514	1.69765	2.2575
			standardized	1.43022	0.900427	2.8285	-	1.77237			as a CV (%)	89.5143	69.7653	125.75	1.34256
											standardized	0.647083	0.456817	0.955081	1.44594
					Lower	Upper	approx.						Lower	Upper		approx.
				Estimate	CL	CL	±CL					Estimate	CL	CL		±CL
			Pearson correlation	0.573019	0.333325	0.743136	0.204906				Pearson correlation	0.839561	0.723162	0.909587	-	0.0932124
			Bland-Altman	Estimate							Bland-Altman	Estimate
			± 95% limits of agreement	7457.5							95% limits of agreement (×/÷ factor)	7.36851

## Sheet: Weekday Total Fruit
	ANALYSIS OF VALIDITY BY LINEAR REGRESSION
			Hover cursor for citation:
			Hover cursor for updates:	2018	2017	2015	2012
	Data shown are body fat (%BM) for DEXA estimate (Y) vs Bod-Pod estimate (X), read from Fig. 1 of Sardinha et al., Am J Clin Nutr 68, 786-793, 1998.
	Replace the numbers in blue. Descriptive and validity stats are in red. The most important stats are in bold.
	You may change cells in plum (for smallest important difference), but remember to "control-z" or otherwise undo to restore the formulae in these cells.
	Always check your graphs for outliers or non-uniformity of error. The log-transformed variables may show less non-uniformity (but not for these data).
	Delete all rows with a missing value for either the criterion or the practical.
	For less than 58 pairs, delete or clear the unwanted rows.
	For more than 58 pairs, COPY and INSERT rows anywhere below the first row of data. Do NOT insert at the first row or you will corrupt the calculations.
	Double-click on any red cell to check that you have done this operation properly. Colored boxes should enclose all your data.
	(Check that you have generated predicteds and residuals for the new rows, and for the log-transformed data.)
	Don't touch any cells with a grey background, other than when you delete or copy-insert whole rows. These cells contain essential formulae.
	The PRRES error is an improved version of the obscure PRESS error. See the page on validity at newstats.org for more on this rare statistic.
			Raw data								100*Log-Transformed Data
			Y (criterion)	X (practical)		predicted	residual	prac-crit			Y (criterion)	X (practical)		predicted	residual	prac-crit
	Read me	1D-BV	0	0		0.284566	-0.284566	0			#NUM!	#NUM!		#NUM!	#NUM!	#NUM!
		2R-BV	0	0		0.284566	-0.284566	0			#NUM!	#NUM!		#NUM!	#NUM!	#NUM!
		3A-BI	1.44	0		0.284566	1.15543	-1.44			36.4643	#NUM!		#NUM!	#NUM!	#NUM!
		4F-BH	1.12	0		0.284566	0.835434	-1.12			11.3329	#NUM!		#NUM!	#NUM!	#NUM!
		5W-ST	2.46	3.2		2.07997	0.380034	0.74			90.0161	116.315		#NUM!	#NUM!	26.2989
		7J-BV	0.5	1.37		1.05322	-0.553222	0.87			-69.3147	31.4811		#NUM!	#NUM!	100.796
		9D-BH	0.51	0.64		0.643646	-0.133646	0.13			-67.3345	-44.6287		#NUM!	#NUM!	22.7057
		10A-BH	0.7	2.28		1.56379	-0.863789	1.58			-35.6675	82.4175		#NUM!	#NUM!	118.085
		11O-BH	0.38	1.48		1.11494	-0.734939	1.1			-96.7584	39.2042		#NUM!	#NUM!	135.963
		12A-BV	0	0		0.284566	-0.284566	0			#NUM!	#NUM!		#NUM!	#NUM!	#NUM!
		13M-LB	1.15	2.55		1.71528	-0.565276	1.4			13.9762	93.6093		#NUM!	#NUM!	79.6331
		14G-NX	1.32	1.85		1.32253	-0.00253175	0.53			27.7632	61.5186		#NUM!	#NUM!	33.7554
		15I-NX	2.96	3.17		2.06313	0.896865	0.21			108.519	115.373		#NUM!	#NUM!	6.85423
		16N-NX	2.2	0.67		0.660478	1.53952	-1.53			78.8457	-40.0478		#NUM!	#NUM!	-118.893
		17K-NX	4.98	4.55		2.8374	2.1426	-0.43			160.543	151.513		#NUM!	#NUM!	-9.03027
		18R-NX	0.52	1.08		0.890513	-0.370513	0.56			-65.3926	7.6961		#NUM!	#NUM!	73.0888
		19C-NX	1.27	2.08		1.45158	-0.181576	0.81			23.9017	73.2368		#NUM!	#NUM!	49.3351
		20B-NX	1.03	0.38		0.497769	0.532231	-0.65			2.95588	-96.7584		#NUM!	#NUM!	-99.7143
		21N-NX	0.15	0		0.284566	-0.134566	-0.15			-189.712	#NUM!		#NUM!	#NUM!	#NUM!
		22S-NX	0.5	0.95		0.817575	-0.317575	0.45			-69.3147	-5.12933		#NUM!	#NUM!	64.1854
		23K-NX	2.47	2.47		1.67039	0.799609	0			90.4218	90.4218		#NUM!	#NUM!	0
		24T-NX	0.83	0.87		0.77269	0.0573098	0.04			-18.633	-13.9262		#NUM!	#NUM!	4.70675
		25R-NX	3.99	7.47		4.4757	-0.485704	3.48			138.379	201.089		#NUM!	#NUM!	62.7104
		26R-ST	0.96	0.67		0.660478	0.299522	-0.29			-4.0822	-40.0478		#NUM!	#NUM!	-35.9656
		27K-ST	0.62	0.25		0.424831	0.195169	-0.37			-47.8036	-138.629		#NUM!	#NUM!	-90.8259
		28O-BC	0.54	0.67		0.660478	-0.120478	0.13			-61.6186	-40.0478		#NUM!	#NUM!	21.5709
		29T-SM	0	0.96		0.823186	-0.823186	0.96			#NUM!	-4.0822		#NUM!	#NUM!	#NUM!
		30H-BC	1.01	1.45		1.09811	-0.0881066	0.44			0.995033	37.1564		#NUM!	#NUM!	36.1613
		31F-SH	1.93	2.78		1.84432	0.0856799	0.85			65.752	102.245		#NUM!	#NUM!	36.4931
		32Z-NX	0.4	2.84		1.87798	-1.47798	2.44			-91.6291	104.38		#NUM!	#NUM!	196.009
		33R-LP	0.71	1.56		1.15982	-0.449824	0.85			-34.249	44.4686		#NUM!	#NUM!	78.7176
		34J-NX	0.7	2.1		1.4628	-0.762797	1.4			-35.6675	74.1937		#NUM!	#NUM!	109.861
		Mean	1.16719	1.57313				0.405937		Mean	#NUM!	#NUM!				#NUM!
		SD	1.16148	1.58287				1.0213		SD	#NUM!	#NUM!				#NUM!
		N	32	32						SX²		#NUM!
		SX²		77.6699						Back-transformed mean	#NUM!	#NUM!
										SD as a CV (%)	#NUM!	#NUM!
										SD as a factor	#NUM!	#NUM!
										N	28	26
								Level for confidence limits (%):	90
		Measures of validity for RAW variables								Measures of validity for LOG-TRANSFORMED variables
	Calibration equation: Y = intercept + slope*X			Estimate	Lower CL	Upper CL	± CL	×/÷ CL	Calibration equation: Y = aX^b			Estimate	Lower CL	Upper CL	×/÷ CL	± CL
			intercept	0.284566	-0.0398819	0.609013	0.324448				a	#NUM!	#NUM!	#NUM!	#NUM!
			slope	0.561063	0.414521	0.707605	0.146542				b	#NUM!	#NUM!	#NUM!	-	#NUM!
			Enter an X value here:	10							Enter an X value here:	10
			Predicted (estimated) Y at X	5.89519	4.0938	7.69658	1.80139				Predicted (estimated) Y at X	#NUM!	#NUM!	#NUM!	#NUM!
			Bias at X value	(for measures in the same units; see comment)							Bias at X value	(for measures in the same units; see comment)
			in raw units	4.10481	2.84899	5.36062	1.25582				as a factor	#NUM!	#NUM!	#NUM!
			standardized	3.53413	2.4529	4.61535	1.08123				as a %	#NUM!	#NUM!	#NUM!	-	#NUM!
											standardized	#NUM!	#NUM!	#NUM!	-	#NUM!
			Overall bias	(for measures in the same units; see comment)							Overall bias	(for measures in the same units; see comment)
			Mean bias in raw units	0.405937	0.0998265	0.712049	0.306111				Mean bias as a factor	#NUM!	#NUM!	#NUM!
			Mean bias standardized	0.349501	0.0859479	0.613055	0.263553				Mean bias as a %	#NUM!	#NUM!	#NUM!	-	#NUM!
			SD of bias in raw units	1.0213	0.845491	1.30081	-	1.24037			Mean bias standardized	#NUM!	#NUM!	#NUM!	-	#NUM!
			SD of bias standardized	0.879308	0.727945	1.11996	-	1.24037			SD of bias as a factor	#NUM!	#NUM!	#NUM!
											SD of bias as a %	#NUM!	#NUM!	#NUM!	#NUM!
											SD of bias standardized	#NUM!	#NUM!	#NUM!	#NUM!
			Smallest important difference		Lower	Upper	approx.	×/÷			Smallest important difference		Lower	Upper
			in Y, standardized	0.2	CL	CL	±CL	CL			in Y, standardized	0.2	CL	CL		approx.
			equivalent in raw units of Y	0.232295	0.192308	0.29587	-	1.24037			equivalent in Y as a factor	#NUM!	#NUM!	#NUM!		±CL
			or enter a smallest delta Y								equivalent in Y as a %	#NUM!	#NUM!	#NUM!	-	#NUM!
			equivalent in X, raw units	0.414027	0.271774	0.713765	0.220995				or enter a smallest delta Y as a factor
											or enter a smallest delta Y as a %
											equivalent in X as a factor	#NUM!	#NUM!	#NUM!
											equivalent in X as a %	#NUM!	#NUM!	#NUM!	-	#NUM!
					Lower	Upper		×/÷					Lower	Upper	×/÷
			Typical error of estimate	Estimate	CL	CL		CL			Typical error of estimate	Estimate	CL	CL	CL
			in raw units	0.760921	0.629937	0.969171	-	1.24037			as a ×/÷ factor	#NUM!	#NUM!	#NUM!
			standardized	0.842874	0.580204	1.31431	-	1.50508			as a CV (%)	#NUM!	#NUM!	#NUM!	#NUM!
											standardized	#NUM!	#NUM!	#NUM!	#NUM!
					Lower	Upper	approx.						Lower	Upper		approx.
				Estimate	CL	CL	±CL					Estimate	CL	CL		±CL
			Pearson correlation	0.764622	0.605513	0.864955	0.129721				Pearson correlation	#NUM!	#NUM!	#NUM!	-	#NUM!
			Bland-Altman	Estimate							Bland-Altman	Estimate
			± 95% limits of agreement	2.00174							95% limits of agreement (×/÷ factor)	#NUM!

## Sheet: Weekday Total Vegetable
	ANALYSIS OF VALIDITY BY LINEAR REGRESSION
			Hover cursor for citation:
			Hover cursor for updates:	2018	2017	2015	2012
	Data shown are body fat (%BM) for DEXA estimate (Y) vs Bod-Pod estimate (X), read from Fig. 1 of Sardinha et al., Am J Clin Nutr 68, 786-793, 1998.
	Replace the numbers in blue. Descriptive and validity stats are in red. The most important stats are in bold.
	You may change cells in plum (for smallest important difference), but remember to "control-z" or otherwise undo to restore the formulae in these cells.
	Always check your graphs for outliers or non-uniformity of error. The log-transformed variables may show less non-uniformity (but not for these data).
	Delete all rows with a missing value for either the criterion or the practical.
	For less than 58 pairs, delete or clear the unwanted rows.
	For more than 58 pairs, COPY and INSERT rows anywhere below the first row of data. Do NOT insert at the first row or you will corrupt the calculations.
	Double-click on any red cell to check that you have done this operation properly. Colored boxes should enclose all your data.
	(Check that you have generated predicteds and residuals for the new rows, and for the log-transformed data.)
	Don't touch any cells with a grey background, other than when you delete or copy-insert whole rows. These cells contain essential formulae.
	The PRRES error is an improved version of the obscure PRESS error. See the page on validity at newstats.org for more on this rare statistic.
			Raw data								100*Log-Transformed Data
			Y (criterion)	X (practical)		predicted	residual	prac-crit			Y (criterion)	X (practical)		predicted	residual	prac-crit
	Read me	1D-BV	3.08	0.07		0.819494	2.26051	-3.01			112.493	-265.926		#NUM!	#NUM!	-378.419
		2R-BV	5.12	3.11		2.75422	2.36578	-2.01			163.315	113.462		#NUM!	#NUM!	-49.8532
		3A-BI	1.34	1.26		1.57684	-0.236838	-0.08			29.267	23.1112		#NUM!	#NUM!	-6.15579
		4F-BH	1.62	2.9		2.62057	-1.00057	1.28			48.2426	106.471		#NUM!	#NUM!	58.2285
		5W-ST	0.56	1.17		1.51956	-0.95956	0.61			-57.9818	15.7004		#NUM!	#NUM!	73.6822
		7J-BV	1.93	0.53		1.11225	0.817751	-1.4			65.752	-63.4878		#NUM!	#NUM!	-129.24
		9D-BH	1.48	1.7		1.85686	-0.376864	0.22			39.2042	53.0628		#NUM!	#NUM!	13.8586
		10A-BH	1.12	0		0.774945	0.345055	-1.12			11.3329	#NUM!		#NUM!	#NUM!	#NUM!
		11O-BH	0	0		0.774945	-0.774945	0			#NUM!	#NUM!		#NUM!	#NUM!	#NUM!
		12A-BV	0.5	1.86		1.95869	-1.45869	1.36			-69.3147	62.0576		#NUM!	#NUM!	131.372
		13M-LB	4.06	1.28		1.58957	2.47043	-2.78			140.118	24.686		#NUM!	#NUM!	-115.432
		14G-NX	3.01	2.99		2.67785	0.332149	-0.02			110.194	109.527		#NUM!	#NUM!	-0.666669
		15I-NX	5.24	0.91		1.35409	3.88591	-4.33			165.632	-9.43107		#NUM!	#NUM!	-175.063
		16N-NX	3.95	3.74		3.15517	0.794832	-0.21			137.372	131.909		#NUM!	#NUM!	-5.463
		17K-NX	1.35	1.58		1.78049	-0.430494	0.23			30.0105	45.7425		#NUM!	#NUM!	15.732
		18R-NX	1.9	3.29		2.86878	-0.968778	1.39			64.1854	119.089		#NUM!	#NUM!	54.9034
		19C-NX	2.66	4.04		3.3461	-0.686095	1.38			97.8326	139.624		#NUM!	#NUM!	41.7919
		20B-NX	4.4	5.78		4.45347	-0.0534723	1.38			148.16	175.44		#NUM!	#NUM!	27.2799
		21N-NX	0.5	2.56		2.40419	-1.90419	2.06			-69.3147	94.0007		#NUM!	#NUM!	163.315
		22S-NX	3.64	5.77		4.44711	-0.807108	2.13			129.198	175.267		#NUM!	#NUM!	46.0688
		23K-NX	8.76	8.61		6.25455	2.50545	-0.15			217.02	215.292		#NUM!	#NUM!	-1.72716
		24T-NX	0.58	0.4		1.02951	-0.449514	-0.18			-54.4727	-91.6291		#NUM!	#NUM!	-37.1564
		25R-NX	2.07	3.34		2.9006	-0.830599	1.27			72.7549	120.597		#NUM!	#NUM!	47.8422
		26R-ST	2.3	4.22		3.46065	-1.16065	1.92			83.2909	143.984		#NUM!	#NUM!	60.6926
		27K-ST	1.8	1.81		1.92687	-0.126871	0.01			58.7787	59.3327		#NUM!	#NUM!	0.554018
		28O-BC	1.2	1.43		1.68503	-0.48503	0.23			18.2322	35.7674		#NUM!	#NUM!	17.5353
		29T-SM	1.28	1.23		1.55775	-0.277745	-0.05			24.686	20.7014		#NUM!	#NUM!	-3.98459
		30H-BC	0.7	0.97		1.39228	-0.692275	0.27			-35.6675	-3.04592		#NUM!	#NUM!	32.6216
		31F-SH	1.32	1.32		1.61502	-0.295024	0			27.7632	27.7632		#NUM!	#NUM!	0
		32Z-NX	0.9	3.63		3.08516	-2.18516	2.73			-10.5361	128.923		#NUM!	#NUM!	139.459
		33R-LP	3.6	3.47		2.98333	0.616666	-0.13			128.093	124.415		#NUM!	#NUM!	-3.67793
		34J-NX	0.7	0.25		0.93405	-0.23405	-0.45			-35.6675	-138.629		#NUM!	#NUM!	-102.962
		Mean	2.27094	2.35062				0.0796875		Mean	#NUM!	#NUM!				#NUM!
		SD	1.85138	1.94443				1.54792		SD	#NUM!	#NUM!				#NUM!
		N	32	32						SX²		#NUM!
		SX²		117.205						Back-transformed mean	#NUM!	#NUM!
										SD as a CV (%)	#NUM!	#NUM!
										SD as a factor	#NUM!	#NUM!
										N	31	30
								Level for confidence limits (%):	90
		Measures of validity for RAW variables								Measures of validity for LOG-TRANSFORMED variables
	Calibration equation: Y = intercept + slope*X			Estimate	Lower CL	Upper CL	± CL	×/÷ CL	Calibration equation: Y = aX^b			Estimate	Lower CL	Upper CL	×/÷ CL	± CL
			intercept	0.774945	0.109735	1.44015	0.665209				a	#NUM!	#NUM!	#NUM!	#NUM!
			slope	0.636424	0.416968	0.855879	0.219455				b	#NUM!	#NUM!	#NUM!	-	#NUM!
			Enter an X value here:	10							Enter an X value here:	10
			Predicted (estimated) Y at X	7.13918	4.19995	10.0784	2.93923				Predicted (estimated) Y at X	#NUM!	#NUM!	#NUM!	#NUM!
			Bias at X value	(for measures in the same units; see comment)							Bias at X value	(for measures in the same units; see comment)
			in raw units	2.86082	1.13038	4.59126	1.73044				as a factor	#NUM!	#NUM!	#NUM!
			standardized	1.54523	0.610562	2.47991	0.934672				as a %	#NUM!	#NUM!	#NUM!	-	#NUM!
											standardized	#NUM!	#NUM!	#NUM!	-	#NUM!
			Overall bias	(for measures in the same units; see comment)							Overall bias	(for measures in the same units; see comment)
			Mean bias in raw units	0.0796875	-0.384266	0.543641	0.463954				Mean bias as a factor	#NUM!	#NUM!	#NUM!
			Mean bias standardized	0.0430421	-0.207556	0.293641	0.250598				Mean bias as a %	#NUM!	#NUM!	#NUM!	-	#NUM!
			SD of bias in raw units	1.54792	1.28146	1.97155	-	1.24037			Mean bias standardized	#NUM!	#NUM!	#NUM!	-	#NUM!
			SD of bias standardized	0.836086	0.692163	1.06491	-	1.24037			SD of bias as a factor	#NUM!	#NUM!	#NUM!
											SD of bias as a %	#NUM!	#NUM!	#NUM!	#NUM!
											SD of bias standardized	#NUM!	#NUM!	#NUM!	#NUM!
			Smallest important difference		Lower	Upper	approx.	×/÷			Smallest important difference		Lower	Upper
			in Y, standardized	0.2	CL	CL	±CL	CL			in Y, standardized	0.2	CL	CL		approx.
			equivalent in raw units of Y	0.370277	0.306538	0.471615	-	1.24037			equivalent in Y as a factor	#NUM!	#NUM!	#NUM!		±CL
			or enter a smallest delta Y								equivalent in Y as a %	#NUM!	#NUM!	#NUM!	-	#NUM!
			equivalent in X, raw units	0.581809	0.358156	1.13106	0.38645				or enter a smallest delta Y as a factor
											or enter a smallest delta Y as a %
											equivalent in X as a factor	#NUM!	#NUM!	#NUM!
											equivalent in X as a %	#NUM!	#NUM!	#NUM!	-	#NUM!
					Lower	Upper		×/÷					Lower	Upper	×/÷
			Typical error of estimate	Estimate	CL	CL		CL			Typical error of estimate	Estimate	CL	CL	CL
			in raw units	1.39981	1.15885	1.78292	-	1.24037			as a ×/÷ factor	#NUM!	#NUM!	#NUM!
			standardized	1.11279	0.736399	1.90904	-	1.61009			as a CV (%)	#NUM!	#NUM!	#NUM!	#NUM!
											standardized	#NUM!	#NUM!	#NUM!	#NUM!
					Lower	Upper	approx.						Lower	Upper		approx.
				Estimate	CL	CL	±CL					Estimate	CL	CL		±CL
			Pearson correlation	0.668408	0.464017	0.805226	0.170605				Pearson correlation	#NUM!	#NUM!	#NUM!	-	#NUM!
			Bland-Altman	Estimate							Bland-Altman	Estimate
			± 95% limits of agreement	3.03391							95% limits of agreement (×/÷ factor)	#NUM!

## Sheet: Weekday Fruit and Vegetable
	ANALYSIS OF VALIDITY BY LINEAR REGRESSION
			Hover cursor for citation:
			Hover cursor for updates:	2018	2017	2015	2012
	Data shown are body fat (%BM) for DEXA estimate (Y) vs Bod-Pod estimate (X), read from Fig. 1 of Sardinha et al., Am J Clin Nutr 68, 786-793, 1998.
	Replace the numbers in blue. Descriptive and validity stats are in red. The most important stats are in bold.
	You may change cells in plum (for smallest important difference), but remember to "control-z" or otherwise undo to restore the formulae in these cells.
	Always check your graphs for outliers or non-uniformity of error. The log-transformed variables may show less non-uniformity (but not for these data).
	Delete all rows with a missing value for either the criterion or the practical.
	For less than 58 pairs, delete or clear the unwanted rows.
	For more than 58 pairs, COPY and INSERT rows anywhere below the first row of data. Do NOT insert at the first row or you will corrupt the calculations.
	Double-click on any red cell to check that you have done this operation properly. Colored boxes should enclose all your data.
	(Check that you have generated predicteds and residuals for the new rows, and for the log-transformed data.)
	Don't touch any cells with a grey background, other than when you delete or copy-insert whole rows. These cells contain essential formulae.
	The PRRES error is an improved version of the obscure PRESS error. See the page on validity at newstats.org for more on this rare statistic.
			Raw data								100*Log-Transformed Data
			Y (criterion)	X (practical)		predicted	residual	prac-crit			Y (criterion)	X (practical)		predicted	residual	prac-crit
	Read me	1D-BV	3.08	0.07		0.872027	2.20797	-3.01			112.493	-265.926		-37.6792	150.172	-378.419
		2R-BV	5.12	3.11		2.89627	2.22373	-2.01			163.315	113.462		98.9689	64.3466	-49.8532
		3A-BI	2.78	1.26		1.66441	1.11559	-1.52			102.245	23.1112		66.4262	35.8189	-79.1339
		4F-BH	2.74	2.9		2.75644	-0.0164402	0.16			100.796	106.471		96.4508	4.345	5.67528
		5W-ST	3.02	4.37		3.73527	-0.71527	1.35			110.526	147.476		111.22	-0.694373	36.9506
		7J-BV	2.43	1.9		2.09057	0.33943	-0.53			88.7891	64.1854		81.2203	7.56879	-24.6037
		9D-BH	1.99	2.34		2.38355	-0.393553	0.35			68.8135	85.0151		88.7228	-19.9093	16.2016
		10A-BH	1.82	2.28		2.3436	-0.523601	0.46			59.8837	82.4175		87.7872	-27.9035	22.5339
		11O-BH	0.38	1.48		1.8109	-1.4309	1.1			-96.7584	39.2042		72.2226	-168.981	135.963
		12A-BV	0.5	1.86		2.06394	-1.56394	1.36			-69.3147	62.0576		80.454	-149.769	131.372
		13M-LB	5.21	3.83		3.3757	1.8343	-1.38			165.058	134.286		106.469	58.5886	-30.7715
		14G-NX	4.33	4.84		4.04823	0.281771	0.51			146.557	157.691		114.899	31.6574	11.1347
		15I-NX	8.2	4.08		3.54217	4.65783	-4.12			210.413	140.61		108.747	101.667	-69.8037
		16N-NX	6.15	4.41		3.7619	2.3881	-1.74			181.645	148.387		111.548	70.097	-33.2577
		17K-NX	6.33	6.13		4.9072	1.4228	-0.2			184.53	181.319		123.41	61.1203	-3.21055
		18R-NX	2.42	4.37		3.73527	-1.31527	1.95			88.3768	147.476		111.22	-22.8433	59.0995
		19C-NX	3.93	6.12		4.90054	-0.970543	2.19			136.864	181.156		123.351	13.5131	44.2923
		20B-NX	5.43	6.16		4.92718	0.502822	0.73			169.194	181.808		123.586	45.6084	12.6138
		21N-NX	0.65	2.56		2.53004	-1.88004	1.91			-43.0783	94.0007		91.9592	-135.038	137.079
		22S-NX	4.14	6.72		5.30006	-1.16006	2.58			142.07	190.509		126.72	15.3501	48.4392
		23K-NX	11.23	11.08		8.20326	3.02674	-0.15			241.859	240.514		144.73	97.1284	-1.34471
		24T-NX	1.41	1.27		1.67107	-0.261072	-0.14			34.359	23.9017		66.7109	-32.352	-10.4573
		25R-NX	6.06	10.81		8.02347	-1.96347	4.75			180.171	238.047		143.842	36.3291	57.8762
		26R-ST	3.26	4.89		4.08152	-0.821522	1.63			118.173	158.719		115.27	2.90318	40.5465
		27K-ST	2.42	2.06		2.19711	0.222891	-0.36			88.3768	72.2706		84.1325	4.24429	-16.1062
		28O-BC	1.74	2.1		2.22374	-0.483744	0.36			55.3885	74.1937		84.8251	-29.4366	18.8052
		29T-SM	1.28	2.19		2.28367	-1.00367	0.91			24.686	78.3902		86.3366	-61.6506	53.7041
		30H-BC	1.71	2.42		2.43682	-0.726822	0.71			53.6493	88.3768		89.9336	-36.2842	34.7274
		31F-SH	3.25	4.1		3.55548	-0.305485	0.85			117.865	141.099		108.923	8.94253	23.2332
		32Z-NX	1.3	6.47		5.1336	-3.8336	5.17			26.2364	186.718		125.354	-99.1176	160.481
		33R-LP	4.31	5.03		4.17474	0.135256	0.72			146.094	161.542		116.286	29.8076	15.4482
		34J-NX	1.4	2.35		2.39021	-0.990212	0.95			33.6472	85.4415		88.8764	-55.2291	51.7943
		Mean	3.43812	3.92375				0.485625		Mean	98.2163	111.373				14.0613
		SD	2.38562	2.52703				1.89016		SD	78.0029	89.3087				148.895
		N	32	32						SX²		247257
		SX²		197.962						Back-transformed mean	2.67023	3.04569
										SD as a CV (%)	118.153	144.266
										SD as a factor	2.18153	2.44266
										N	32	32
								Level for confidence limits (%):	90
		Measures of validity for RAW variables								Measures of validity for LOG-TRANSFORMED variables
	Calibration equation: Y = intercept + slope*X			Estimate	Lower CL	Upper CL	± CL	×/÷ CL	Calibration equation: Y = aX^b			Estimate	Lower CL	Upper CL	×/÷ CL	± CL
			intercept	0.825416	-0.137951	1.78878	0.963367				a	1.78786	1.2601	2.53667	1.41883
			slope	0.66587	0.458501	0.87324	0.207369				b	0.36018	0.113617	0.606743	-	0.246563
			Enter an X value here:	10							Enter an X value here:	10
			Predicted (estimated) Y at X	7.48412	4.26442	10.7038	3.2197				Predicted (estimated) Y at X	4.09745	1.14029	14.7236	3.59335
			Bias at X value	(for measures in the same units; see comment)							Bias at X value	(for measures in the same units; see comment)
			in raw units	2.51588	1.15438	3.87738	1.3615				as a factor	2.44054	1.69498	3.51406
			standardized	1.0546	0.483889	1.62532	0.570713				as a %	144.054	69.4976	251.406	-	90.954
											standardized	1.14383	0.676473	1.61119	-	0.467356
			Overall bias	(for measures in the same units; see comment)							Overall bias	(for measures in the same units; see comment)
			Mean bias in raw units	0.485625	-0.0809106	1.05216	0.566536				Mean bias as a factor	1.15098	0.736633	1.79839
			Mean bias standardized	0.203564	-0.033916	0.441043	0.23748				Mean bias as a %	15.0979	-26.3367	79.8389	-	53.0878
			SD of bias in raw units	1.89016	1.56479	2.40747	-	1.24037			Mean bias standardized	0.180266	-0.391865	0.752397	-	0.572131
			SD of bias standardized	0.792316	0.655928	1.00916	-	1.24037			SD of bias as a factor	4.43242	3.43027	6.66215
											SD of bias as a %	343.242	243.027	566.215	1.52638
											SD of bias standardized	1.90883	1.58025	2.43125	1.24037
			Smallest important difference		Lower	Upper	approx.	×/÷			Smallest important difference		Lower	Upper
			in Y, standardized	0.2	CL	CL	±CL	CL			in Y, standardized	0.2	CL	CL		approx.
			equivalent in raw units of Y	0.477124	0.394992	0.607704	-	1.24037			equivalent in Y as a factor	1.16883	1.13786	1.21982		±CL
			or enter a smallest delta Y								equivalent in Y as a %	16.8833	13.7862	21.9818	-	4.0978
			equivalent in X, raw units	0.716542	0.45233	1.32541	0.436542				or enter a smallest delta Y as a factor
											or enter a smallest delta Y as a %
											equivalent in X as a factor	1.54208	1.23721	5.7481
											equivalent in X as a %	54.2081	23.7211	474.81	-	225.545
					Lower	Upper		×/÷					Lower	Upper	×/÷
			Typical error of estimate	Estimate	CL	CL		CL			Typical error of estimate	Estimate	CL	CL	CL
			in raw units	1.71904	1.42313	2.18952	-	1.24037			as a ×/÷ factor	2.05929	1.8185	2.50943
			standardized	1.005	0.675942	1.65513	-	1.56481			as a CV (%)	105.929	81.8504	150.943	1.35799
											standardized	2.20912	1.2278	7.49441	2.47061
					Lower	Upper	approx.						Lower	Upper		approx.
				Estimate	CL	CL	±CL					Estimate	CL	CL		±CL
			Pearson correlation	0.705341	0.517126	0.828487	0.15568				Pearson correlation	0.412385	0.132261	0.63151	-	0.249625
			Bland-Altman	Estimate							Bland-Altman	Estimate
			± 95% limits of agreement	3.70472							95% limits of agreement (×/÷ factor)	18.5104

## Sheet: Weekend Carotenoids
	ANALYSIS OF VALIDITY BY LINEAR REGRESSION
			Hover cursor for citation:
			Hover cursor for updates:	2018	2017	2015	2012
	Data shown are body fat (%BM) for DEXA estimate (Y) vs Bod-Pod estimate (X), read from Fig. 1 of Sardinha et al., Am J Clin Nutr 68, 786-793, 1998.
	Replace the numbers in blue. Descriptive and validity stats are in red. The most important stats are in bold.
	You may change cells in plum (for smallest important difference), but remember to "control-z" or otherwise undo to restore the formulae in these cells.
	Always check your graphs for outliers or non-uniformity of error. The log-transformed variables may show less non-uniformity (but not for these data).
	Delete all rows with a missing value for either the criterion or the practical.
	For less than 58 pairs, delete or clear the unwanted rows.
	For more than 58 pairs, COPY and INSERT rows anywhere below the first row of data. Do NOT insert at the first row or you will corrupt the calculations.
	Double-click on any red cell to check that you have done this operation properly. Colored boxes should enclose all your data.
	(Check that you have generated predicteds and residuals for the new rows, and for the log-transformed data.)
	Don't touch any cells with a grey background, other than when you delete or copy-insert whole rows. These cells contain essential formulae.
	The PRRES error is an improved version of the obscure PRESS error. See the page on validity at newstats.org for more on this rare statistic.
			Raw data								100*Log-Transformed Data
			Y (criterion)	X (practical)		predicted	residual	prac-crit			Y (criterion)	X (practical)		predicted	residual	prac-crit
	Read me	1D-BV	2081.32	2652.39		1923.12	158.196	571.07			764.076	788.322		747.884	16.1922	24.2459
		2R-BV	1342.5	3081.61		2094.34	-751.835	1739.11			720.229	803.321		756.414	-36.1849	83.0919
		3A-BI	1937.26	1979.92		1654.88	282.378	42.66			756.903	759.081		731.254	25.6489	2.17818
		4F-BH	840.19	1125.14		1313.92	-473.729	284.95			673.363	702.566		699.113	-25.7506	29.2035
		5W-ST	2954.12	2239.35		1758.37	1195.75	-714.77			799.096	771.394		738.257	60.839	-27.7015
		7J-BV	505.69	478.41		1055.95	-550.255	-27.28			622.592	617.047		650.477	-27.8849	-5.54557
		9D-BH	3905.78	929.68		1235.95	2669.83	-2976.1			827.021	683.484		688.261	138.76	-143.537
		10A-BH	681.97	1028.51		1275.37	-593.404	346.54			652.499	693.587		694.007	-41.508	41.0881
		11O-BH	268.72	477.32		1055.51	-786.79	208.6			559.367	616.819		650.348	-90.9806	57.4517
		12A-BV	366.09	710.9		1148.68	-782.593	344.81			590.288	656.653		673.002	-82.7141	66.3653
		13M-LB	2114.38	1098.93		1303.46	810.916	-1015.45			765.652	700.209		697.773	67.8788	-65.4425
		14G-NX	3371.24	3492.7		2258.32	1112.92	121.46			812.304	815.843		763.535	48.7682	3.53944
		15I-NX	5673.39	7020.07		3665.35	2008.04	1346.68			864.354	885.653		803.237	61.1171	21.2986
		16N-NX	2320.02	5517.97		3066.17	-746.155	3197.95			774.933	861.577		789.545	-14.6115	86.6434
		17K-NX	838.75	560.5		1088.69	-249.94	-278.25			673.191	632.883		659.484	13.7077	-40.3083
		18R-NX	2481.59	828.25		1195.49	1286.1	-1653.34			781.665	671.932		681.691	99.9745	-109.734
		19C-NX	1181.07	1163.69		1329.3	-148.226	-17.38			707.418	705.935		701.029	6.38833	-1.48248
		20B-NX	859.36	409.04		1028.27	-168.914	-450.32			675.619	601.381		641.568	34.0506	-74.2375
		21N-NX	756.49	1445.47		1441.7	-685.206	688.98			662.869	727.619		713.361	-50.4922	64.75
		22S-NX	346.03	265.45		970.997	-624.967	-80.58			584.653	558.143		616.978	-32.3252	-26.5099
		23K-NX	5596.05	505.05		1066.57	4529.48	-5091			862.982	622.466		653.559	209.422	-240.516
		24T-NX	1944.8	6542.36		3474.79	-1529.99	4597.56			757.291	878.605		799.229	-41.9376	121.314
		25R-NX	2464.58	4415.43		2626.38	-161.803	1950.85			780.978	839.286		776.868	4.10998	58.3084
		26R-ST	1028.8	925.29		1234.2	-205.401	-103.51			693.615	683.011		687.992	5.62297	-10.6041
		27K-ST	826.25	1086.34		1298.44	-472.192	260.09			671.69	699.057		697.118	-25.4278	27.3672
		28O-BC	678.32	1564.82		1489.3	-810.983	886.5			651.962	735.553		717.873	-65.9112	83.5907
		29T-SM	962.88	2062.97		1688.01	-725.13	1100.09			686.993	763.19		733.591	-46.5981	76.1973
		30H-BC	465.09	714.98		1150.31	-685.22	249.89			614.223	657.225		673.327	-59.1044	43.0024
		31F-SH	741.63	2403.08		1823.68	-1082.05	1661.45			660.885	778.451		742.27	-81.3848	117.566
		32Z-NX	723.47	1044.55		1281.77	-558.303	321.08			658.406	695.134		694.887	-36.4807	36.7282
		33R-LP	261.79	157.04		927.754	-665.964	-104.75			556.754	505.65		587.125	-30.3703	-51.1042
		34J-NX	327.87	143.7		922.433	-594.563	-184.17			579.262	496.773		582.076	-2.8142	-82.4889
		Mean	1588.98	1814.72				225.732		Mean	701.348	706.495				5.28221
		SD	1431.96	1802.94				1645.55		SD	86.5333	98.6336				119.084
		N	32	32						SX²		301586
		SX²		1.00768e+08						Back-transformed mean	1111.51	1170.23
										SD as a CV (%)	137.58	168.139
										SD as a factor	2.3758	2.68139
										N	32	32
								Level for confidence limits (%):	90
		Measures of validity for RAW variables								Measures of validity for LOG-TRANSFORMED variables
	Calibration equation: Y = intercept + slope*X			Estimate	Lower CL	Upper CL	± CL	×/÷ CL	Calibration equation: Y = aX^b			Estimate	Lower CL	Upper CL	×/÷ CL	± CL
			intercept	865.112	324.936	1405.29	540.176				a	19.9963	4.56914	87.5115	4.37638
			slope	0.39889	0.186067	0.611713	0.212823				b	0.568713	0.361708	0.775718	-	0.207005
			Enter an X value here:	10							Enter an X value here:	10
			Predicted (estimated) Y at X	869.101	-1334.15	3072.35	2203.25				Predicted (estimated) Y at X	74.0735	16.2318	338.033	4.56348
			Bias at X value	(for measures in the same units; see comment)							Bias at X value	(for measures in the same units; see comment)
			in raw units	-859.101	-1397.76	-320.444	538.657				as a factor	0.135001	0.0493617	0.369219
			standardized	-0.599949	-0.976118	-0.223781	0.376168				as a %	-86.4999	-95.0638	-63.0781	-	15.9929
											standardized	-2.31411	-3.47679	-1.15142	-	1.16268
			Overall bias	(for measures in the same units; see comment)							Overall bias	(for measures in the same units; see comment)
			Mean bias in raw units	225.732	-267.486	718.95	493.218				Mean bias as a factor	1.05424	0.737782	1.50644
			Mean bias standardized	0.157639	-0.186798	0.502075	0.344436				Mean bias as a %	5.4242	-26.2218	50.6443	-	38.4331
			SD of bias in raw units	1645.55	1362.29	2095.91	-	1.24037			Mean bias standardized	0.0610424	-0.351434	0.473519	-	0.412476
			SD of bias standardized	1.14916	0.951347	1.46367	-	1.24037			SD of bias as a factor	3.28986	2.6801	4.55742
											SD of bias as a %	228.986	168.01	355.742	1.45512
											SD of bias standardized	1.37617	1.13928	1.7528	1.24037
			Smallest important difference		Lower	Upper	approx.	×/÷			Smallest important difference		Lower	Upper
			in Y, standardized	0.2	CL	CL	±CL	CL			in Y, standardized	0.2	CL	CL		approx.
			equivalent in raw units of Y	286.391	237.092	364.771	-	1.24037			equivalent in Y as a factor	1.18895	1.15405	1.24661		±CL
			or enter a smallest delta Y								equivalent in Y as a %	18.8945	15.4047	24.6615	-	4.62838
			equivalent in X, raw units	717.971	387.588	1960.43	786.421				or enter a smallest delta Y as a factor
											or enter a smallest delta Y as a %
											equivalent in X as a factor	1.35569	1.20286	1.83936
											equivalent in X as a %	35.5693	20.2858	83.9363	-	31.8253
					Lower	Upper		×/÷					Lower	Upper	×/÷
			Typical error of estimate	Estimate	CL	CL		CL			Typical error of estimate	Estimate	CL	CL	CL
			in raw units	1258.73	1042.05	1603.22	-	1.24037			as a ×/÷ factor	1.95382	1.74106	2.34691
			standardized	1.72178	1.0343	4.01027	-	1.96908			as a CV (%)	95.3825	74.1057	134.691	1.34816
											standardized	1.17463	0.769964	2.06632	1.63819
					Lower	Upper	approx.						Lower	Upper		approx.
				Estimate	CL	CL	±CL					Estimate	CL	CL		±CL
			Pearson correlation	0.502232	0.241951	0.695086	0.226567				Pearson correlation	0.648238	0.43562	0.792343	-	0.178361
			Bland-Altman	Estimate							Bland-Altman	Estimate
			± 95% limits of agreement	3225.28							95% limits of agreement (×/÷ factor)	10.3197

## Sheet: Weekend Total Fruit
	ANALYSIS OF VALIDITY BY LINEAR REGRESSION
			Hover cursor for citation:
			Hover cursor for updates:	2018	2017	2015	2012
	Data shown are body fat (%BM) for DEXA estimate (Y) vs Bod-Pod estimate (X), read from Fig. 1 of Sardinha et al., Am J Clin Nutr 68, 786-793, 1998.
	Replace the numbers in blue. Descriptive and validity stats are in red. The most important stats are in bold.
	You may change cells in plum (for smallest important difference), but remember to "control-z" or otherwise undo to restore the formulae in these cells.
	Always check your graphs for outliers or non-uniformity of error. The log-transformed variables may show less non-uniformity (but not for these data).
	Delete all rows with a missing value for either the criterion or the practical.
	For less than 58 pairs, delete or clear the unwanted rows.
	For more than 58 pairs, COPY and INSERT rows anywhere below the first row of data. Do NOT insert at the first row or you will corrupt the calculations.
	Double-click on any red cell to check that you have done this operation properly. Colored boxes should enclose all your data.
	(Check that you have generated predicteds and residuals for the new rows, and for the log-transformed data.)
	Don't touch any cells with a grey background, other than when you delete or copy-insert whole rows. These cells contain essential formulae.
	The PRRES error is an improved version of the obscure PRESS error. See the page on validity at newstats.org for more on this rare statistic.
			Raw data								100*Log-Transformed Data
			Y (criterion)	X (practical)		predicted	residual	prac-crit			Y (criterion)	X (practical)		predicted	residual	prac-crit
	Read me	1D-BV	0.81	0.79		1.16076	-0.350763	-0.02			-21.0721	-23.5722		#NUM!	#NUM!	-2.50013
		2R-BV	0.81	0.67		1.0781	-0.268096	-0.14			-21.0721	-40.0478		#NUM!	#NUM!	-18.9757
		3A-BI	0	0		0.616539	-0.616539	0			#NUM!	#NUM!		#NUM!	#NUM!	#NUM!
		4F-BH	2.7	1.67		1.76699	0.933012	-1.03			99.3252	51.2824		#NUM!	#NUM!	-48.0428
		5W-ST	0.4	0		0.616539	-0.216539	-0.4			-91.6291	#NUM!		#NUM!	#NUM!	#NUM!
		7J-BV	1.11	0.37		0.871429	0.238571	-0.74			10.436	-99.4252		#NUM!	#NUM!	-109.861
		9D-BH	0.28	0.77		1.14699	-0.866985	0.49			-127.297	-26.1365		#NUM!	#NUM!	101.16
		10A-BH	0.3	0		0.616539	-0.316539	-0.3			-120.397	#NUM!		#NUM!	#NUM!	#NUM!
		11O-BH	0.25	0.46		0.933429	-0.683429	0.21			-138.629	-77.6529		#NUM!	#NUM!	60.9766
		12A-BV	0.42	0		0.616539	-0.196539	-0.42			-86.7501	#NUM!		#NUM!	#NUM!	#NUM!
		13M-LB	2.68	1.74		1.81521	0.86479	-0.94			98.5817	55.3885		#NUM!	#NUM!	-43.1932
		14G-NX	1.89	1.84		1.8841	0.00590079	-0.05			63.6577	60.9766		#NUM!	#NUM!	-2.68113
		15I-NX	1.13	1.13		1.39499	-0.264986	0			12.2218	12.2218		#NUM!	#NUM!	0
		16N-NX	1.15	0		0.616539	0.533461	-1.15			13.9762	#NUM!		#NUM!	#NUM!	#NUM!
		17K-NX	3.43	2.48		2.32499	1.10501	-0.95			123.256	90.8259		#NUM!	#NUM!	-32.4302
		18R-NX	0	0		0.616539	-0.616539	0			#NUM!	#NUM!		#NUM!	#NUM!	#NUM!
		19C-NX	1.27	2.08		2.04943	-0.779433	0.81			23.9017	73.2368		#NUM!	#NUM!	49.3351
		20B-NX	0	0		0.616539	-0.616539	0			#NUM!	#NUM!		#NUM!	#NUM!	#NUM!
		21N-NX	0.73	1.45		1.61543	-0.885432	0.72			-31.4711	37.1564		#NUM!	#NUM!	68.6274
		22S-NX	0.98	0		0.616539	0.363461	-0.98			-2.02027	#NUM!		#NUM!	#NUM!	#NUM!
		23K-NX	2.95	2.43		2.29055	0.659455	-0.52			108.181	88.7891		#NUM!	#NUM!	-19.3914
		24T-NX	2.02	0.58		1.0161	1.0039	-1.44			70.3098	-54.4727		#NUM!	#NUM!	-124.782
		25R-NX	2.83	4.24		3.53744	-0.707439	1.41			104.028	144.456		#NUM!	#NUM!	40.4287
		26R-ST	2.21	1.35		1.54654	0.663458	-0.86			79.2993	30.0105		#NUM!	#NUM!	-49.2888
		27K-ST	0.57	0.95		1.27099	-0.700986	0.38			-56.2119	-5.12933		#NUM!	#NUM!	51.0826
		28O-BC	2.18	1.31		1.51899	0.661013	-0.87			77.9325	27.0027		#NUM!	#NUM!	-50.9298
		29T-SM	1	2.45		2.30432	-1.30432	1.45			0	89.6088		#NUM!	#NUM!	89.6088
		30H-BC	2.12	2.49		2.33188	-0.211879	0.37			75.1416	91.2283		#NUM!	#NUM!	16.0867
		31F-SH	0.43	0		0.616539	-0.186539	-0.43			-84.397	#NUM!		#NUM!	#NUM!	#NUM!
		32Z-NX	3.46	1.3		1.5121	1.9479	-2.16			124.127	26.2364		#NUM!	#NUM!	-97.8904
		33R-LP	1.18	1.23		1.46388	-0.283875	0.05			16.5514	20.7014		#NUM!	#NUM!	4.14997
		34J-NX	1.71	0		0.616539	1.09346	-1.71			53.6493	#NUM!		#NUM!	#NUM!	#NUM!
		Mean	1.34375	1.05562				-0.288125		Mean	#NUM!	#NUM!				#NUM!
		SD	1.04056	1.03922				0.821448		SD	#NUM!	#NUM!				#NUM!
		N	32	32						SX²		#NUM!
		SX²		33.4792						Back-transformed mean	#NUM!	#NUM!
										SD as a CV (%)	#NUM!	#NUM!
										SD as a factor	#NUM!	#NUM!
										N	29	22
								Level for confidence limits (%):	90
		Measures of validity for RAW variables								Measures of validity for LOG-TRANSFORMED variables
	Calibration equation: Y = intercept + slope*X			Estimate	Lower CL	Upper CL	± CL	×/÷ CL	Calibration equation: Y = aX^b			Estimate	Lower CL	Upper CL	×/÷ CL	± CL
			intercept	0.616539	0.285562	0.947516	0.330977				a	#NUM!	#NUM!	#NUM!	#NUM!
			slope	0.688891	0.46372	0.914063	0.225171				b	#NUM!	#NUM!	#NUM!	-	#NUM!
			Enter an X value here:	10							Enter an X value here:	10
			Predicted (estimated) Y at X	7.50545	5.09573	9.91518	2.40973				Predicted (estimated) Y at X	#NUM!	#NUM!	#NUM!	#NUM!
			Bias at X value	(for measures in the same units; see comment)							Bias at X value	(for measures in the same units; see comment)
			in raw units	2.49455	0.467403	4.52169	2.02714				as a factor	#NUM!	#NUM!	#NUM!
			standardized	2.3973	0.449183	4.34542	1.94812				as a %	#NUM!	#NUM!	#NUM!	-	#NUM!
											standardized	#NUM!	#NUM!	#NUM!	-	#NUM!
			Overall bias	(for measures in the same units; see comment)							Overall bias	(for measures in the same units; see comment)
			Mean bias in raw units	-0.288125	-0.534336	-0.0419138	0.246211				Mean bias as a factor	#NUM!	#NUM!	#NUM!
			Mean bias standardized	-0.276893	-0.513507	-0.0402799	0.236613				Mean bias as a %	#NUM!	#NUM!	#NUM!	-	#NUM!
			SD of bias in raw units	0.821448	0.680045	1.04626	-	1.24037			Mean bias standardized	#NUM!	#NUM!	#NUM!	-	#NUM!
			SD of bias standardized	0.789426	0.653535	1.00548	-	1.24037			SD of bias as a factor	#NUM!	#NUM!	#NUM!
											SD of bias as a %	#NUM!	#NUM!	#NUM!	#NUM!
											SD of bias standardized	#NUM!	#NUM!	#NUM!	#NUM!
			Smallest important difference		Lower	Upper	approx.	×/÷			Smallest important difference		Lower	Upper
			in Y, standardized	0.2	CL	CL	±CL	CL			in Y, standardized	0.2	CL	CL		approx.
			equivalent in raw units of Y	0.208113	0.172288	0.265069	-	1.24037			equivalent in Y as a factor	#NUM!	#NUM!	#NUM!		±CL
			or enter a smallest delta Y								equivalent in Y as a %	#NUM!	#NUM!	#NUM!	-	#NUM!
			equivalent in X, raw units	0.302098	0.188486	0.571615	0.191564				or enter a smallest delta Y as a factor
											or enter a smallest delta Y as a %
											equivalent in X as a factor	#NUM!	#NUM!	#NUM!
											equivalent in X as a %	#NUM!	#NUM!	#NUM!	-	#NUM!
					Lower	Upper		×/÷					Lower	Upper	×/÷
			Typical error of estimate	Estimate	CL	CL		CL			Typical error of estimate	Estimate	CL	CL	CL
			in raw units	0.76763	0.635491	0.977717	-	1.24037			as a ×/÷ factor	#NUM!	#NUM!	#NUM!
			standardized	1.05481	0.704192	1.76946	-	1.58517			as a CV (%)	#NUM!	#NUM!	#NUM!	#NUM!
											standardized	#NUM!	#NUM!	#NUM!	#NUM!
					Lower	Upper	approx.						Lower	Upper		approx.
				Estimate	CL	CL	±CL					Estimate	CL	CL		±CL
			Pearson correlation	0.688001	0.492009	0.817618	0.162805				Pearson correlation	#NUM!	#NUM!	#NUM!	-	#NUM!
			Bland-Altman	Estimate							Bland-Altman	Estimate
			± 95% limits of agreement	1.61004							95% limits of agreement (×/÷ factor)	#NUM!

## Sheet: Weekend Total Vegetable
	ANALYSIS OF VALIDITY BY LINEAR REGRESSION
			Hover cursor for citation:
			Hover cursor for updates:	2018	2017	2015	2012
	Data shown are body fat (%BM) for DEXA estimate (Y) vs Bod-Pod estimate (X), read from Fig. 1 of Sardinha et al., Am J Clin Nutr 68, 786-793, 1998.
	Replace the numbers in blue. Descriptive and validity stats are in red. The most important stats are in bold.
	You may change cells in plum (for smallest important difference), but remember to "control-z" or otherwise undo to restore the formulae in these cells.
	Always check your graphs for outliers or non-uniformity of error. The log-transformed variables may show less non-uniformity (but not for these data).
	Delete all rows with a missing value for either the criterion or the practical.
	For less than 58 pairs, delete or clear the unwanted rows.
	For more than 58 pairs, COPY and INSERT rows anywhere below the first row of data. Do NOT insert at the first row or you will corrupt the calculations.
	Double-click on any red cell to check that you have done this operation properly. Colored boxes should enclose all your data.
	(Check that you have generated predicteds and residuals for the new rows, and for the log-transformed data.)
	Don't touch any cells with a grey background, other than when you delete or copy-insert whole rows. These cells contain essential formulae.
	The PRRES error is an improved version of the obscure PRESS error. See the page on validity at newstats.org for more on this rare statistic.
			Raw data								100*Log-Transformed Data
			Y (criterion)	X (practical)		predicted	residual	prac-crit			Y (criterion)	X (practical)		predicted	residual	prac-crit
	Read me	1D-BV	3	0.81		0.994566	2.00543	-2.19			109.861	-21.0721		#NUM!	#NUM!	-130.933
		2R-BV	2.62	4.12		2.86347	-0.243471	1.5			96.3174	141.585		#NUM!	#NUM!	45.2679
		3A-BI	2.28	2.24		1.80198	0.478022	-0.04			82.4175	80.6476		#NUM!	#NUM!	-1.76996
		4F-BH	1.26	0.73		0.949396	0.310604	-0.53			23.1112	-31.4711		#NUM!	#NUM!	-54.5822
		5W-ST	1.61	0.67		0.915518	0.694482	-0.94			47.6234	-40.0478		#NUM!	#NUM!	-87.6712
		7J-BV	1.38	1.37		1.31076	0.0692448	-0.01			32.2083	31.4811		#NUM!	#NUM!	-0.727276
		9D-BH	1.06	0.52		0.830825	0.229175	-0.54			5.82689	-65.3926		#NUM!	#NUM!	-71.2195
		10A-BH	0	0		0.53722	-0.53722	0			#NUM!	#NUM!		#NUM!	#NUM!	#NUM!
		11O-BH	0.87	2.49		1.94313	-1.07313	1.62			-13.9262	91.2283		#NUM!	#NUM!	105.154
		12A-BV	0	0		0.53722	-0.53722	0			#NUM!	#NUM!		#NUM!	#NUM!	#NUM!
		13M-LB	1.08	0		0.53722	0.54278	-1.08			7.6961	#NUM!		#NUM!	#NUM!	#NUM!
		14G-NX	1.08	1.08		1.14701	-0.0670142	0			7.6961	7.6961		#NUM!	#NUM!	0
		15I-NX	5.51	6.12		3.99272	1.51728	0.61			170.656	181.156		#NUM!	#NUM!	10.4997
		16N-NX	2.43	4.64		3.15708	-0.727076	2.21			88.7891	153.471		#NUM!	#NUM!	64.6823
		17K-NX	1.85	2.98		2.2198	-0.3698	1.13			61.5186	109.192		#NUM!	#NUM!	47.6738
		18R-NX	1.4	4.17		2.8917	-1.4917	2.77			33.6472	142.792		#NUM!	#NUM!	109.144
		19C-NX	2.77	3.65		2.5981	0.171902	0.88			101.885	129.473		#NUM!	#NUM!	27.588
		20B-NX	2.84	1.32		1.28252	1.55748	-1.52			104.38	27.7632		#NUM!	#NUM!	-76.6172
		21N-NX	0	0		0.53722	-0.53722	0			#NUM!	#NUM!		#NUM!	#NUM!	#NUM!
		22S-NX	0	0		0.53722	-0.53722	0			#NUM!	#NUM!		#NUM!	#NUM!	#NUM!
		23K-NX	4.85	1.4		1.32769	3.52231	-3.45			157.898	33.6472		#NUM!	#NUM!	-124.251
		24T-NX	1.86	2.92		2.18592	-0.325923	1.06			62.0576	107.158		#NUM!	#NUM!	45.1007
		25R-NX	2.13	1.39		1.32205	0.807952	-0.74			75.6122	32.9304		#NUM!	#NUM!	-42.6818
		26R-ST	1.63	2.34		1.85844	-0.228441	0.71			48.858	85.0151		#NUM!	#NUM!	36.1571
		27K-ST	1.6	2.4		1.89232	-0.292318	0.8			47.0004	87.5469		#NUM!	#NUM!	40.5465
		28O-BC	0.33	0.5		0.819532	-0.489532	0.17			-110.866	-69.3147		#NUM!	#NUM!	41.5515
		29T-SM	0.63	1.55		1.41239	-0.782388	0.92			-46.2035	43.8255		#NUM!	#NUM!	90.029
		30H-BC	0.25	0.46		0.796947	-0.546947	0.21			-138.629	-77.6529		#NUM!	#NUM!	60.9766
		31F-SH	0.43	1.47		1.36722	-0.937218	1.04			-84.397	38.5262		#NUM!	#NUM!	122.923
		32Z-NX	0.4	1.72		1.50837	-1.10837	1.32			-91.6291	54.2324		#NUM!	#NUM!	145.862
		33R-LP	0	0		0.53722	-0.53722	0			#NUM!	#NUM!		#NUM!	#NUM!	#NUM!
		34J-NX	0	0		0.53722	-0.53722	0			#NUM!	#NUM!		#NUM!	#NUM!	#NUM!
		Mean	1.47344	1.65813				0.184688		Mean	#NUM!	#NUM!				#NUM!
		SD	1.35507	1.57725				1.23072		SD	#NUM!	#NUM!				#NUM!
		N	32	32						SX²		#NUM!
		SX²		77.1193						Back-transformed mean	#NUM!	#NUM!
										SD as a CV (%)	#NUM!	#NUM!
										SD as a factor	#NUM!	#NUM!
										N	26	25
								Level for confidence limits (%):	90
		Measures of validity for RAW variables								Measures of validity for LOG-TRANSFORMED variables
	Calibration equation: Y = intercept + slope*X			Estimate	Lower CL	Upper CL	± CL	×/÷ CL	Calibration equation: Y = aX^b			Estimate	Lower CL	Upper CL	×/÷ CL	± CL
			intercept	0.53722	0.081441	0.992999	0.455779				a	#NUM!	#NUM!	#NUM!	#NUM!
			slope	0.564624	0.363966	0.765282	0.200658				b	#NUM!	#NUM!	#NUM!	-	#NUM!
			Enter an X value here:	5							Enter an X value here:	10
			Predicted (estimated) Y at X	3.36034	1.44937	5.27131	1.91097				Predicted (estimated) Y at X	#NUM!	#NUM!	#NUM!	#NUM!
			Bias at X value	(for measures in the same units; see comment)							Bias at X value	(for measures in the same units; see comment)
			in raw units	1.63966	0.900265	2.37905	0.739395				as a factor	#NUM!	#NUM!	#NUM!
			standardized	1.21002	0.664367	1.75567	0.54565				as a %	#NUM!	#NUM!	#NUM!	-	#NUM!
											standardized	#NUM!	#NUM!	#NUM!	-	#NUM!
			Overall bias	(for measures in the same units; see comment)							Overall bias	(for measures in the same units; see comment)
			Mean bias in raw units	0.184688	-0.184195	0.55357	0.368883				Mean bias as a factor	#NUM!	#NUM!	#NUM!
			Mean bias standardized	0.136294	-0.135931	0.408518	0.272224				Mean bias as a %	#NUM!	#NUM!	#NUM!	-	#NUM!
			SD of bias in raw units	1.23072	1.01887	1.56755	-	1.24037			Mean bias standardized	#NUM!	#NUM!	#NUM!	-	#NUM!
			SD of bias standardized	0.908237	0.751894	1.1568	-	1.24037			SD of bias as a factor	#NUM!	#NUM!	#NUM!
											SD of bias as a %	#NUM!	#NUM!	#NUM!	#NUM!
											SD of bias standardized	#NUM!	#NUM!	#NUM!	#NUM!
			Smallest important difference		Lower	Upper	approx.	×/÷			Smallest important difference		Lower	Upper
			in Y, standardized	0.2	CL	CL	±CL	CL			in Y, standardized	0.2	CL	CL		approx.
			equivalent in raw units of Y	0.271014	0.224362	0.345186	-	1.24037			equivalent in Y as a factor	#NUM!	#NUM!	#NUM!		±CL
			or enter a smallest delta Y								equivalent in Y as a %	#NUM!	#NUM!	#NUM!	-	#NUM!
			equivalent in X, raw units	0.47999	0.293176	0.948401	0.327613				or enter a smallest delta Y as a factor
											or enter a smallest delta Y as a %
											equivalent in X as a factor	#NUM!	#NUM!	#NUM!
											equivalent in X as a %	#NUM!	#NUM!	#NUM!	-	#NUM!
					Lower	Upper		×/÷					Lower	Upper	×/÷
			Typical error of estimate	Estimate	CL	CL		CL			Typical error of estimate	Estimate	CL	CL	CL
			in raw units	1.03822	0.859503	1.32236	-	1.24037			as a ×/÷ factor	#NUM!	#NUM!	#NUM!
			standardized	1.14686	0.754992	1.99457	-	1.62538			as a CV (%)	#NUM!	#NUM!	#NUM!	#NUM!
											standardized	#NUM!	#NUM!	#NUM!	#NUM!
					Lower	Upper	approx.						Lower	Upper		approx.
				Estimate	CL	CL	±CL					Estimate	CL	CL		±CL
			Pearson correlation	0.657201	0.448186	0.798084	0.174949				Pearson correlation	#NUM!	#NUM!	#NUM!	-	#NUM!
			Bland-Altman	Estimate							Bland-Altman	Estimate
			± 95% limits of agreement	2.41222							95% limits of agreement (×/÷ factor)	#NUM!

## Sheet: Weekend Fruit and Vegetable
	ANALYSIS OF VALIDITY BY LINEAR REGRESSION
			Hover cursor for citation:
			Hover cursor for updates:	2018	2017	2015	2012
	Data shown are body fat (%BM) for DEXA estimate (Y) vs Bod-Pod estimate (X), read from Fig. 1 of Sardinha et al., Am J Clin Nutr 68, 786-793, 1998.
	Replace the numbers in blue. Descriptive and validity stats are in red. The most important stats are in bold.
	You may change cells in plum (for smallest important difference), but remember to "control-z" or otherwise undo to restore the formulae in these cells.
	Always check your graphs for outliers or non-uniformity of error. The log-transformed variables may show less non-uniformity (but not for these data).
	Delete all rows with a missing value for either the criterion or the practical.
	For less than 58 pairs, delete or clear the unwanted rows.
	For more than 58 pairs, COPY and INSERT rows anywhere below the first row of data. Do NOT insert at the first row or you will corrupt the calculations.
	Double-click on any red cell to check that you have done this operation properly. Colored boxes should enclose all your data.
	(Check that you have generated predicteds and residuals for the new rows, and for the log-transformed data.)
	Don't touch any cells with a grey background, other than when you delete or copy-insert whole rows. These cells contain essential formulae.
	The PRRES error is an improved version of the obscure PRESS error. See the page on validity at newstats.org for more on this rare statistic.
			Raw data								100*Log-Transformed Data
			Y (criterion)	X (practical)		predicted	residual	prac-crit			Y (criterion)	X (practical)		predicted	residual	prac-crit
	Read me	1D-BV	3.81	1.6		2.08605	1.72395	-2.21			133.763	47.0004		#NUM!	#NUM!	-86.7626
		2R-BV	3.43	4.79		4.18017	-0.750171	1.36			123.256	156.653		#NUM!	#NUM!	33.397
		3A-BI	2.28	2.24		2.50619	-0.226188	-0.04			82.4175	80.6476		#NUM!	#NUM!	-1.76996
		4F-BH	3.96	2.4		2.61122	1.34878	-1.56			137.624	87.5469		#NUM!	#NUM!	-50.0775
		5W-ST	2.01	0.67		1.47554	0.534461	-1.34			69.8135	-40.0478		#NUM!	#NUM!	-109.861
		7J-BV	2.49	1.74		2.17796	0.312044	-0.75			91.2283	55.3885		#NUM!	#NUM!	-35.8398
		9D-BH	1.34	1.29		1.88255	-0.542547	-0.05			29.267	25.4642		#NUM!	#NUM!	-3.80274
		10A-BH	0.3	0		1.03571	-0.735708	-0.3			-120.397	#NUM!		#NUM!	#NUM!	#NUM!
		11O-BH	1.12	2.95		2.97228	-1.85228	1.83			11.3329	108.181		#NUM!	#NUM!	96.8476
		12A-BV	0.42	0		1.03571	-0.615708	-0.42			-86.7501	#NUM!		#NUM!	#NUM!	#NUM!
		13M-LB	3.76	1.74		2.17796	1.58204	-2.02			132.442	55.3885		#NUM!	#NUM!	-77.0534
		14G-NX	2.97	2.92		2.95258	0.0174168	-0.05			108.856	107.158		#NUM!	#NUM!	-1.69783
		15I-NX	6.64	7.25		5.79507	0.844927	0.61			189.311	198.1		#NUM!	#NUM!	8.78895
		16N-NX	3.58	4.64		4.0817	-0.501702	1.06			127.536	153.471		#NUM!	#NUM!	25.9352
		17K-NX	5.28	5.46		4.62	0.659998	0.18			166.393	169.745		#NUM!	#NUM!	3.35227
		18R-NX	1.4	4.17		3.77316	-2.37316	2.77			33.6472	142.792		#NUM!	#NUM!	109.144
		19C-NX	4.04	5.73		4.79725	-0.757247	1.69			139.624	174.572		#NUM!	#NUM!	34.9471
		20B-NX	2.84	1.32		1.90224	0.937759	-1.52			104.38	27.7632		#NUM!	#NUM!	-76.6172
		21N-NX	0.73	1.45		1.98758	-1.25758	0.72			-31.4711	37.1564		#NUM!	#NUM!	68.6274
		22S-NX	0.98	0		1.03571	-0.055708	-0.98			-2.02027	#NUM!		#NUM!	#NUM!	#NUM!
		23K-NX	7.8	3.83		3.54997	4.25003	-3.97			205.412	134.286		#NUM!	#NUM!	-71.1259
		24T-NX	3.88	3.5		3.33333	0.546668	-0.38			135.584	125.276		#NUM!	#NUM!	-10.3072
		25R-NX	4.96	5.63		4.7316	0.228399	0.67			160.141	172.811		#NUM!	#NUM!	12.6704
		26R-ST	3.84	3.69		3.45806	0.381939	-0.15			134.547	130.563		#NUM!	#NUM!	-3.98459
		27K-ST	2.17	3.35		3.23486	-1.06486	1.18			77.4727	120.896		#NUM!	#NUM!	43.4233
		28O-BC	2.51	1.81		2.22391	0.286092	-0.7			92.0283	59.3327		#NUM!	#NUM!	-32.6956
		29T-SM	1.63	4		3.66156	-2.03156	2.37			48.858	138.629		#NUM!	#NUM!	89.7714
		30H-BC	2.37	2.95		2.97228	-0.602277	0.58			86.289	108.181		#NUM!	#NUM!	21.8915
		31F-SH	0.86	1.47		2.00071	-1.14071	0.61			-15.0823	38.5262		#NUM!	#NUM!	53.6085
		32Z-NX	3.86	3.02		3.01823	0.84177	-0.84			135.067	110.526		#NUM!	#NUM!	-24.541
		33R-LP	1.18	1.23		1.84316	-0.663159	0.05			16.5514	20.7014		#NUM!	#NUM!	4.14997
		34J-NX	1.71	0		1.03571	0.674292	-1.71			53.6493	#NUM!		#NUM!	#NUM!	#NUM!
		Mean	2.81719	2.71375				-0.103437		Mean	80.3366	#NUM!				#NUM!
		SD	1.76719	1.86836				1.42499		SD	76.2939	#NUM!				#NUM!
		N	32	32						SX²		#NUM!
		SX²		108.214						Back-transformed mean	2.23304	#NUM!
										SD as a CV (%)	114.457	#NUM!
										SD as a factor	2.14457	#NUM!
										N	32	28
								Level for confidence limits (%):	90
		Measures of validity for RAW variables								Measures of validity for LOG-TRANSFORMED variables
	Calibration equation: Y = intercept + slope*X			Estimate	Lower CL	Upper CL	± CL	×/÷ CL	Calibration equation: Y = aX^b			Estimate	Lower CL	Upper CL	×/÷ CL	± CL
			intercept	1.03571	0.343997	1.72742	0.691711				a	#NUM!	#NUM!	#NUM!	#NUM!
			slope	0.656464	0.445456	0.867472	0.211008				b	#NUM!	#NUM!	#NUM!	-	#NUM!
			Enter an X value here:	10							Enter an X value here:	10
			Predicted (estimated) Y at X	7.60035	4.89249	10.3082	2.70786				Predicted (estimated) Y at X	#NUM!	#NUM!	#NUM!	#NUM!
			Bias at X value	(for measures in the same units; see comment)							Bias at X value	(for measures in the same units; see comment)
			in raw units	2.39965	0.813984	3.98532	1.58567				as a factor	#NUM!	#NUM!	#NUM!
			standardized	1.35789	0.460609	2.25517	0.897282				as a %	#NUM!	#NUM!	#NUM!	-	#NUM!
											standardized	#NUM!	#NUM!	#NUM!	-	#NUM!
			Overall bias	(for measures in the same units; see comment)							Overall bias	(for measures in the same units; see comment)
			Mean bias in raw units	-0.103437	-0.530547	0.323672	0.427109				Mean bias as a factor	#NUM!	#NUM!	#NUM!
			Mean bias standardized	-0.0585322	-0.300221	0.183156	0.241688				Mean bias as a %	#NUM!	#NUM!	#NUM!	-	#NUM!
			SD of bias in raw units	1.42499	1.17969	1.81498	-	1.24037			Mean bias standardized	#NUM!	#NUM!	#NUM!	-	#NUM!
			SD of bias standardized	0.806359	0.667553	1.02704	-	1.24037			SD of bias as a factor	#NUM!	#NUM!	#NUM!
											SD of bias as a %	#NUM!	#NUM!	#NUM!	#NUM!
											SD of bias standardized	#NUM!	#NUM!	#NUM!	#NUM!
			Smallest important difference		Lower	Upper	approx.	×/÷			Smallest important difference		Lower	Upper
			in Y, standardized	0.2	CL	CL	±CL	CL			in Y, standardized	0.2	CL	CL		approx.
			equivalent in raw units of Y	0.353438	0.292597	0.450167	-	1.24037			equivalent in Y as a factor	1.16484	1.13465	1.21452		±CL
			or enter a smallest delta Y								equivalent in Y as a %	16.4845	13.4647	21.4519	-	3.99361
			equivalent in X, raw units	0.538396	0.337299	1.01058	0.336638				or enter a smallest delta Y as a factor
											or enter a smallest delta Y as a %
											equivalent in X as a factor	#NUM!	#NUM!	#NUM!
											equivalent in X as a %	#NUM!	#NUM!	#NUM!	-	#NUM!
					Lower	Upper		×/÷					Lower	Upper	×/÷
			Typical error of estimate	Estimate	CL	CL		CL			Typical error of estimate	Estimate	CL	CL	CL
			in raw units	1.29328	1.07066	1.64723	-	1.24037			as a ×/÷ factor	#NUM!	#NUM!	#NUM!
			standardized	1.03729	0.694316	1.72867	-	1.57789			as a CV (%)	#NUM!	#NUM!	#NUM!	#NUM!
											standardized	#NUM!	#NUM!	#NUM!	#NUM!
					Lower	Upper	approx.						Lower	Upper		approx.
				Estimate	CL	CL	±CL					Estimate	CL	CL		±CL
			Pearson correlation	0.694048	0.500732	0.82142	0.160344				Pearson correlation	#NUM!	#NUM!	#NUM!	-	#NUM!
			Bland-Altman	Estimate							Bland-Altman	Estimate
			± 95% limits of agreement	2.79298							95% limits of agreement (×/÷ factor)	#NUM!

## Sheet: Combined Carotenoids
	ANALYSIS OF VALIDITY BY LINEAR REGRESSION
			Hover cursor for citation:
			Hover cursor for updates:	2018	2017	2015	2012
	Data shown are body fat (%BM) for DEXA estimate (Y) vs Bod-Pod estimate (X), read from Fig. 1 of Sardinha et al., Am J Clin Nutr 68, 786-793, 1998.
	Replace the numbers in blue. Descriptive and validity stats are in red. The most important stats are in bold.
	You may change cells in plum (for smallest important difference), but remember to "control-z" or otherwise undo to restore the formulae in these cells.
	Always check your graphs for outliers or non-uniformity of error. The log-transformed variables may show less non-uniformity (but not for these data).
	Delete all rows with a missing value for either the criterion or the practical.
	For less than 58 pairs, delete or clear the unwanted rows.
	For more than 58 pairs, COPY and INSERT rows anywhere below the first row of data. Do NOT insert at the first row or you will corrupt the calculations.
	Double-click on any red cell to check that you have done this operation properly. Colored boxes should enclose all your data.
	(Check that you have generated predicteds and residuals for the new rows, and for the log-transformed data.)
	Don't touch any cells with a grey background, other than when you delete or copy-insert whole rows. These cells contain essential formulae.
	The PRRES error is an improved version of the obscure PRESS error. See the page on validity at newstats.org for more on this rare statistic.
			Raw data								100*Log-Transformed Data
			Y (criterion)	X (practical)		predicted	residual	prac-crit			Y (criterion)	X (practical)		predicted	residual	prac-crit
	Read me	1D-BV	2885.77	2381.5		2240.27	645.502	-504.27			796.755	777.549		761.249	35.5055	-19.2061
		2R-BV	3515.89	7832.81		5340.65	-1824.76	4316.92			816.505	896.608		858.821	-42.3158	80.1029
		3A-BI	1826.37	1880.46		1955.31	-128.941	54.095			751.008	753.927		741.891	9.11733	2.91888
		4F-BH	1055.29	1214.85		1576.74	-521.453	159.555			696.157	710.237		706.086	-9.92901	14.0801
		5W-ST	2956.26	3262.11		2741.11	215.144	305.86			799.168	809.013		787.035	12.1328	9.84525
		7J-BV	709.16	504.075		1172.5	-463.339	-205.085			656.408	622.273		633.997	22.4109	-34.1356
		9D-BH	2125.74	642.955		1251.49	874.254	-1482.78			766.188	646.607		653.94	112.247	-119.58
		10A-BH	573.065	607.405		1231.27	-658.202	34.34			635.1	640.92		649.279	-14.179	5.81966
		11O-BH	230.13	432.54		1131.81	-901.684	202.41			543.864	606.967		621.454	-77.59	63.103
		12A-BV	1068.57	1320.35		1636.75	-568.176	251.775			697.408	718.565		712.911	-15.5031	21.1572
		13M-LB	4185.2	1330.93		1642.77	2542.43	-2854.26			833.931	719.364		713.565	120.366	-114.567
		14G-NX	5518.81	4343.1		3355.91	2162.9	-1175.71			861.592	837.634		810.491	51.101	-23.9574
		15I-NX	6853.95	4934.18		3692.08	3161.87	-1919.77			883.258	850.394		820.948	62.3104	-32.8639
		16N-NX	6323.2	5449.77		3985.32	2337.88	-873.435			875.198	860.333		829.093	46.1055	-14.8653
		17K-NX	1041.26	925.9		1412.41	-371.153	-115.355			694.818	683.077		683.827	10.9907	-11.7416
		18R-NX	3402.72	9003.39		6006.41	-2603.68	5600.66			813.233	910.536		870.235	-57.0016	97.3024
		19C-NX	7690.02	5352.02		3929.72	3760.3	-2338.01			894.768	858.523		827.609	67.1586	-36.245
		20B-NX	4162.33	6980.77		4856.06	-693.734	2818.44			833.383	885.091		849.383	-15.9998	51.7084
		21N-NX	744.765	1587.6		1788.74	-1043.98	842.835			661.307	736.998		728.017	-66.7102	75.691
		22S-NX	2097.62	6797		4751.55	-2653.92	4699.38			764.856	882.424		847.197	-82.3404	117.568
		23K-NX	6545.38	3484.14		2867.38	3677.99	-3061.24			878.651	815.598		792.431	86.2203	-63.0539
		24T-NX	1454.08	3396.91		2817.77	-1363.7	1942.83			728.213	813.062		790.353	-62.1408	84.8496
		25R-NX	3587.36	4275.02		3317.19	270.171	687.655			818.517	836.054		809.196	9.32134	17.5371
		26R-ST	1650.73	2660.64		2399.02	-748.294	1009.91			740.897	788.632		770.332	-29.435	47.7347
		27K-ST	1495.26	2029.07		2039.82	-544.569	533.81			731.005	761.533		748.124	-17.1189	30.5278
		28O-BC	788.07	1224.83		1582.42	-794.352	436.76			666.959	711.056		706.757	-39.7982	44.097
		29T-SM	769.275	1148.94		1539.26	-769.988	379.67			664.545	704.66		701.515	-36.9706	40.1151
		30H-BC	603.11	680.72		1272.96	-669.854	77.61			640.21	652.315		658.618	-18.4078	12.1051
		31F-SH	1469.78	1905.19		1969.37	-499.599	435.42			729.286	755.234		742.962	-13.6754	25.9475
		32Z-NX	454.785	752.205		1313.62	-858.836	297.42			611.982	662.301		666.801	-54.8188	50.3184
		33R-LP	1635.56	2069.95		2063.07	-427.514	434.385			739.974	763.528		749.759	-9.78477	23.5537
		34J-NX	583.42	415.49		1122.12	-538.697	-167.93			636.891	602.946		618.159	18.7321	-33.9449
		Mean	2500.09	2838.34				338.246		Mean	745.689	758.561				13.7378
		SD	2118.77	2380.21				1926.21		SD	90.7979	90.5433				73.0153
		N	32	32						SX²		254141
		SX²		1.75627e+08						Back-transformed mean	1731.75	1969.65
										SD as a CV (%)	147.931	147.3
										SD as a factor	2.47931	2.473
										N	32	32
								Level for confidence limits (%):	90
		Measures of validity for RAW variables								Measures of validity for LOG-TRANSFORMED variables
	Calibration equation: Y = intercept + slope*X			Estimate	Lower CL	Upper CL	± CL	×/÷ CL	Calibration equation: Y = aX^b			Estimate	Lower CL	Upper CL	×/÷ CL	± CL
			intercept	885.81	104.867	1666.75	780.943				a	3.45672	0.880262	13.5742	3.92692
			slope	0.568742	0.356545	0.780938	0.212196				b	0.819521	0.64043	0.998611	-	0.179091
			Enter an X value here:	10							Enter an X value here:	10
			Predicted (estimated) Y at X	891.498	-2026.61	3809.6	2918.1				Predicted (estimated) Y at X	22.8131	6.10953	85.1847	3.73402
			Bias at X value	(for measures in the same units; see comment)							Bias at X value	(for measures in the same units; see comment)
			in raw units	-881.498	-1660.81	-102.19	779.308				as a factor	0.438344	0.167922	1.14426
			standardized	-0.416042	-0.783853	-0.0482309	0.367811				as a %	-56.1656	-83.2078	14.4258	-	48.8168
											standardized	-0.908337	-1.96509	0.148414	-	1.05675
			Overall bias	(for measures in the same units; see comment)							Overall bias	(for measures in the same units; see comment)
			Mean bias in raw units	338.246	-239.094	915.587	577.34				Mean bias as a factor	1.14726	0.921761	1.42793
			Mean bias standardized	0.159643	-0.112846	0.432131	0.272488				Mean bias as a %	14.7262	-7.82393	42.7929	-	25.3084
			SD of bias in raw units	1926.21	1594.64	2453.38	-	1.24037			Mean bias standardized	0.151301	-0.0897263	0.392328	-	0.241027
			SD of bias standardized	0.909118	0.752623	1.15793	-	1.24037			SD of bias as a factor	2.0754	1.83027	2.53447
											SD of bias as a %	107.54	83.0274	153.447	1.35946
											SD of bias standardized	0.804152	0.665726	1.02423	1.24037
			Smallest important difference		Lower	Upper	approx.	×/÷			Smallest important difference		Lower	Upper
			in Y, standardized	0.2	CL	CL	±CL	CL			in Y, standardized	0.2	CL	CL		approx.
			equivalent in raw units of Y	423.754	350.81	539.728	-	1.24037			equivalent in Y as a factor	1.19913	1.16222	1.26023		±CL
			or enter a smallest delta Y								equivalent in Y as a %	19.9129	16.2225	26.0231	-	4.90032
			equivalent in X, raw units	745.073	449.216	1513.77	532.278				or enter a smallest delta Y as a factor
											or enter a smallest delta Y as a %
											equivalent in X as a factor	1.24806	1.16247	1.43499
											equivalent in X as a %	24.8057	16.2468	43.4987	-	13.626
					Lower	Upper		×/÷					Lower	Upper	×/÷
			Typical error of estimate	Estimate	CL	CL		CL			Typical error of estimate	Estimate	CL	CL	CL
			in raw units	1656.86	1371.65	2110.31	-	1.24037			as a ×/÷ factor	1.70223	1.55328	1.96899
			standardized	1.20402	0.785639	2.14436	-	1.6521			as a CV (%)	70.2229	55.3284	96.8989	1.32338
											standardized	0.70522	0.494335	1.05664	1.46202
					Lower	Upper	approx.						Lower	Upper		approx.
				Estimate	CL	CL	±CL					Estimate	CL	CL		±CL
			Pearson correlation	0.638919	0.422642	0.786347	0.181853				Pearson correlation	0.817223	0.687372	0.896449	-	0.104539
			Bland-Altman	Estimate							Bland-Altman	Estimate
			± 95% limits of agreement	3775.38							95% limits of agreement (×/÷ factor)	4.1833

## Sheet: Combined Total Fruit
	ANALYSIS OF VALIDITY BY LINEAR REGRESSION
			Hover cursor for citation:
			Hover cursor for updates:	2018	2017	2015	2012
	Data shown are body fat (%BM) for DEXA estimate (Y) vs Bod-Pod estimate (X), read from Fig. 1 of Sardinha et al., Am J Clin Nutr 68, 786-793, 1998.
	Replace the numbers in blue. Descriptive and validity stats are in red. The most important stats are in bold.
	You may change cells in plum (for smallest important difference), but remember to "control-z" or otherwise undo to restore the formulae in these cells.
	Always check your graphs for outliers or non-uniformity of error. The log-transformed variables may show less non-uniformity (but not for these data).
	Delete all rows with a missing value for either the criterion or the practical.
	For less than 58 pairs, delete or clear the unwanted rows.
	For more than 58 pairs, COPY and INSERT rows anywhere below the first row of data. Do NOT insert at the first row or you will corrupt the calculations.
	Double-click on any red cell to check that you have done this operation properly. Colored boxes should enclose all your data.
	(Check that you have generated predicteds and residuals for the new rows, and for the log-transformed data.)
	Don't touch any cells with a grey background, other than when you delete or copy-insert whole rows. These cells contain essential formulae.
	The PRRES error is an improved version of the obscure PRESS error. See the page on validity at newstats.org for more on this rare statistic.
			Raw data								100*Log-Transformed Data
			Y (criterion)	X (practical)		predicted	residual	prac-crit			Y (criterion)	X (practical)		predicted	residual	prac-crit
	Read me	1D-BV	0.405	0.395		0.663794	-0.258794	-0.01			-90.3868	-92.887		#NUM!	#NUM!	-2.50013
		2R-BV	0.405	0.335		0.62518	-0.22018	-0.07			-90.3868	-109.362		#NUM!	#NUM!	-18.9757
		3A-BI	0.72	0		0.409587	0.310413	-0.72			-32.8504	#NUM!		#NUM!	#NUM!	#NUM!
		4F-BH	1.91	0.835		0.946961	0.963039	-1.075			64.7103	-18.0324		#NUM!	#NUM!	-82.7427
		5W-ST	1.43	1.6		1.43929	-0.00928613	0.17			35.7674	47.0004		#NUM!	#NUM!	11.2329
		7J-BV	0.805	0.87		0.969486	-0.164486	0.065			-21.6913	-13.9262		#NUM!	#NUM!	7.76509
		9D-BH	0.395	0.705		0.863298	-0.468298	0.31			-92.887	-34.9557		#NUM!	#NUM!	57.9312
		10A-BH	0.5	1.14		1.14325	-0.643248	0.64			-69.3147	13.1028		#NUM!	#NUM!	82.4175
		11O-BH	0.315	0.97		1.03384	-0.718842	0.655			-115.518	-3.04592		#NUM!	#NUM!	112.472
		12A-BV	0.21	0		0.409587	-0.199587	-0.21			-156.065	#NUM!		#NUM!	#NUM!	#NUM!
		13M-LB	1.915	2.145		1.79003	0.124973	0.23			64.9718	76.314		#NUM!	#NUM!	11.3422
		14G-NX	1.605	1.845		1.59696	0.0080412	0.24			47.3124	61.2479		#NUM!	#NUM!	13.9356
		15I-NX	2.045	2.15		1.79325	0.251755	0.105			71.5398	76.5468		#NUM!	#NUM!	5.00701
		16N-NX	1.675	0.335		0.62518	1.04982	-1.34			51.5813	-109.362		#NUM!	#NUM!	-160.944
		17K-NX	4.205	3.515		2.67171	1.53329	-0.69			143.627	125.704		#NUM!	#NUM!	-17.9235
		18R-NX	0.26	0.54		0.75711	-0.49711	0.28			-134.707	-61.6186		#NUM!	#NUM!	73.0888
		19C-NX	1.27	2.08		1.7482	-0.478196	0.81			23.9017	73.2368		#NUM!	#NUM!	49.3351
		20B-NX	0.515	0.19		0.531864	-0.0168638	-0.325			-66.3588	-166.073		#NUM!	#NUM!	-99.7143
		21N-NX	0.44	0.725		0.876169	-0.436169	0.285			-82.0981	-32.1584		#NUM!	#NUM!	49.9397
		22S-NX	0.74	0.475		0.715279	0.024721	-0.265			-30.1105	-74.444		#NUM!	#NUM!	-44.3335
		23K-NX	2.71	2.45		1.98631	0.723686	-0.26			99.6949	89.6088		#NUM!	#NUM!	-10.0861
		24T-NX	1.425	0.725		0.876169	0.548831	-0.7			35.4172	-32.1584		#NUM!	#NUM!	-67.5755
		25R-NX	3.41	5.855		4.17764	-0.767642	2.445			122.671	176.73		#NUM!	#NUM!	54.0584
		26R-ST	1.585	1.01		1.05958	0.525415	-0.575			46.0584	0.995033		#NUM!	#NUM!	-45.0634
		27K-ST	0.595	0.6		0.795724	-0.200724	0.005			-51.9194	-51.0826		#NUM!	#NUM!	0.836825
		28O-BC	1.36	0.99		1.04671	0.313287	-0.37			30.7485	-1.00503		#NUM!	#NUM!	-31.7535
		29T-SM	0.5	1.705		1.50686	-1.00686	1.205			-69.3147	53.3565		#NUM!	#NUM!	122.671
		30H-BC	1.565	1.97		1.6774	-0.112404	0.405			44.7886	67.8034		#NUM!	#NUM!	23.0148
		31F-SH	1.18	1.39		1.30414	-0.124138	0.21			16.5514	32.9304		#NUM!	#NUM!	16.3789
		32Z-NX	1.93	2.07		1.74176	0.18824	0.14			65.752	72.7549		#NUM!	#NUM!	7.00286
		33R-LP	0.945	1.395		1.30736	-0.362356	0.45			-5.65704	33.2894		#NUM!	#NUM!	38.9465
		34J-NX	1.205	1.05		1.08533	0.119673	-0.155			18.648	4.87902		#NUM!	#NUM!	-13.7689
		Mean	1.25547	1.31438				0.0589063		Mean	-3.92261	#NUM!				#NUM!
		SD	0.92942	1.15647				0.692685		SD	76.9213	#NUM!				#NUM!
		N	32	32						SX²		#NUM!
		SX²		41.4604						Back-transformed mean	0.961533	#NUM!
										SD as a CV (%)	115.807	#NUM!
										SD as a factor	2.15807	#NUM!
										N	32	30
								Level for confidence limits (%):	90
		Measures of validity for RAW variables								Measures of validity for LOG-TRANSFORMED variables
	Calibration equation: Y = intercept + slope*X			Estimate	Lower CL	Upper CL	± CL	×/÷ CL	Calibration equation: Y = aX^b			Estimate	Lower CL	Upper CL	×/÷ CL	± CL
			intercept	0.409587	0.150233	0.668941	0.259354				a	#NUM!	#NUM!	#NUM!	#NUM!
			slope	0.643562	0.4944	0.792724	0.149162				b	#NUM!	#NUM!	#NUM!	-	#NUM!
			Enter an X value here:	10							Enter an X value here:	10
			Predicted (estimated) Y at X	6.84521	5.22354	8.46687	1.62166				Predicted (estimated) Y at X	#NUM!	#NUM!	#NUM!	#NUM!
			Bias at X value	(for measures in the same units; see comment)							Bias at X value	(for measures in the same units; see comment)
			in raw units	3.15479	1.84815	4.46144	1.30664				as a factor	#NUM!	#NUM!	#NUM!
			standardized	3.39437	1.9885	4.80024	1.40587				as a %	#NUM!	#NUM!	#NUM!	-	#NUM!
											standardized	#NUM!	#NUM!	#NUM!	-	#NUM!
			Overall bias	(for measures in the same units; see comment)							Overall bias	(for measures in the same units; see comment)
			Mean bias in raw units	0.0589063	-0.148711	0.266523	0.207617				Mean bias as a factor	#NUM!	#NUM!	#NUM!
			Mean bias standardized	0.0633796	-0.160004	0.286763	0.223384				Mean bias as a %	#NUM!	#NUM!	#NUM!	-	#NUM!
			SD of bias in raw units	0.692685	0.573447	0.88226	-	1.24037			Mean bias standardized	#NUM!	#NUM!	#NUM!	-	#NUM!
			SD of bias standardized	0.745287	0.616995	0.949259	-	1.24037			SD of bias as a factor	#NUM!	#NUM!	#NUM!
											SD of bias as a %	#NUM!	#NUM!	#NUM!	#NUM!
											SD of bias standardized	#NUM!	#NUM!	#NUM!	#NUM!
			Smallest important difference		Lower	Upper	approx.	×/÷			Smallest important difference		Lower	Upper
			in Y, standardized	0.2	CL	CL	±CL	CL			in Y, standardized	0.2	CL	CL		approx.
			equivalent in raw units of Y	0.185884	0.153886	0.236757	-	1.24037			equivalent in Y as a factor	1.16631	1.13583	1.21646		±CL
			or enter a smallest delta Y								equivalent in Y as a %	16.6307	13.5826	21.6462	-	4.03178
			equivalent in X, raw units	0.288836	0.194123	0.478878	0.142377				or enter a smallest delta Y as a factor
											or enter a smallest delta Y as a %
											equivalent in X as a factor	#NUM!	#NUM!	#NUM!
											equivalent in X as a %	#NUM!	#NUM!	#NUM!	-	#NUM!
					Lower	Upper		×/÷					Lower	Upper	×/÷
			Typical error of estimate	Estimate	CL	CL		CL			Typical error of estimate	Estimate	CL	CL	CL
			in raw units	0.565883	0.468473	0.720755	-	1.24037			as a ×/÷ factor	#NUM!	#NUM!	#NUM!
			standardized	0.747963	0.521447	1.13392	-	1.47464			as a CV (%)	#NUM!	#NUM!	#NUM!	#NUM!
											standardized	#NUM!	#NUM!	#NUM!	#NUM!
					Lower	Upper	approx.						Lower	Upper		approx.
				Estimate	CL	CL	±CL					Estimate	CL	CL		±CL
			Pearson correlation	0.800782	0.661428	0.886691	0.112632				Pearson correlation	#NUM!	#NUM!	#NUM!	-	#NUM!
			Bland-Altman	Estimate							Bland-Altman	Estimate
			± 95% limits of agreement	1.35766							95% limits of agreement (×/÷ factor)	#NUM!

[truncated: 2 more sheets: Combined Total Vegetable, Combined Fruit and Vegetable]
