# Supplementary material for: Reliability of a Modified 24 h Dietary Recall and Veggie Meter to Assess Fruit and Vegetable Intake in New Zealand Children
Source: Nutrients. 2025 Oct 20;17(20):3293. doi: 10.3390/nu17203293 (PMC12566992; doi:10.3390/nu17203293)
Supplement: Supplementary file 1 [file nutrients-17-03293-s001.zip › Supplementary File S14.xls]

## Sheet: Weekday SCS 
	CONSECUTIVE PAIRWISE ANALYSIS OF TRIALS FOR RELIABILITY
	Hover cursor for citation:			If your data consist of simultaneous measurement with two devices on two occasions, read the Apr 2024 update and download the relevant workbook.
	Hover cursor for updates:		2019	2018	2015	2012	2010	2009
	This spreadsheet calculates reliability statistics for consecutive pairs of trials and for the means of these statistics when there are >2 trials.
	For trials spaced at equal intervals, these means are better estimates of test-retest reliability than the more usual ANOVA-based reliablity statistics.
	But see the 1-way and 2-way spreadsheets in this workbook for such analyses.
	The reliability statistics are calculated for raw data and after log transformation.
	See the instructions in dark red to help you decide between which is better for your data.
	The data shown here are what you would expect for countermovement-jump height (best of three jumps) of team-sport athletes in trials separated by only a day or two.
	I generated the data by putting appropriate means and SD into the 2-way spreadsheet.
	Delete and replace the numbers in blue. Stats you might want are in red. Don't change any cells with a colored background.
	Missing values must be blanks or the graphs will display incorrectly. (The X values will plot as consecutive integers.)
	Clear all the "delete" and #NUM! corresponding to missing values. Restore the formula (by copying an adjacent cell) if you restore a missing value or for new data.
	Check the graphs (especially of the change scores) for outliers and non-uniformity of scatter. The log-transformed variables may show less non-uniformity.
	For more than 20 subjects, COPY any number of rows after the first data row and INSERT in the same place without deselecting.
	Do NOT copy and insert the first data row.											Use analysis of RAW data in one or more of the following situations:										Use LOG transformation in one or more of the following situations:
	Double-click on any of the red mean or SD cells to check that you have done this operation properly.											the data can be zero or negative;										the data can only be positive and non-zero;
	Colored boxes should enclose all rows of your data.											the data were measured from an arbitrary reference value;										the between-subject SD or change-score SD is more than ~20% of the mean;
	For less than 20 subjects, delete or clear any unwanted or empty rows.											the magnitude of the error is expected to be similar for all subjects.										the magnitude of the percent or factor error is expected to be similar for all subjects.
	To remove a trial, clear its data, or set the corrresponding "Include which trials?" cell to 0 or blank.
	For more than 6 trials, copy and insert the entire column(s) for Trials 5 and/or 6 and their change scores for the RAW and the LOG data.											Missing values produce delete in the panel of change scores.										Missing values produce #NUM! in the panel of log-transformed data.							Missing values produce delete in the panel of change scores.
	And follow the instructions in the cells indicated by "Hover cursor for >6 trials". If such editing is too difficult for you, contact me.											Clear delete from these cells to stop them plotting as zeros.										Clear #NUM! from these cells to get complete analyses.							Clear delete from these cells to stop them plotting as zeros.
												Copy-paste or drag a corner to restore formulae to those cells if you enter new data.										Copy-paste or drag a corner to restore formulae to those cells if you enter new data.							Copy-paste or -drag to restore formulae to those cells if you enter new data.
		Choose smallest effect:	0.2
		Choose conf. limits (%):	90			Hover cursor for >6 trials:	Read	me				Hover cursor for >6 trials:	Read me	Read	me	Do not							Hover cursor for >6 trials:	Read me	Read	me	Do not			Hover cursor for >6 trials:	Read me	Read	me	Do not
		RAW Data									Change scores of raw data					modify	Any				100*LOG-Transformed Data						modify		Change scores of Log-transformed data					modify	Any
		Trial:	1	2	3	4	5	6	Mean		2-1	3-2	4-3	5-4	6-5	this col.	subject?				1	2	3	4	5	6	this col.		2-1	3-2	4-3	5-4	6-5	this col.	subject?
		1D-BV	279	283	285						4	2					1			1D-BV	563.121	564.545	565.249						1.42351	0.704228					1
		2R-BV	235	246	250						11	4					1			2R-BV	545.959	550.533	552.146						4.5746	1.61294					1
		3A-BI	365	379	277						14	-102					1			3A-BI	589.99	593.754	562.402						3.76389	-31.3519					1
		4F-BH	262	281	264						19	-17					1			4F-BH	556.834	563.835	557.595						7.00102	-6.24056					1
		5W-ST	375	372	377						-3	5					1			5W-ST	592.693	591.889	593.225						-0.803217	1.33513					1
		7J-BV	160	151	161						-9	10					1			7J-BV	507.517	501.728	508.14						-5.7894	6.41245					1
		9D-BH	352	347	384						-5	37					1			9D-BH	586.363	584.932	595.064						-1.43064	10.1318					1
		10A-BH	152	161	149						9	-12					1			10A-BH	502.388	508.14	500.395						5.75238	-7.74581					1
		11O-BH	372	360	365						-12	5					1			11O-BH	591.889	588.61	589.99						-3.27898	1.37933					1
		12A-BV	154	168	174						14	6					1			12A-BV	503.695	512.396	515.906						8.70114	3.50913					1
		13M-LB	230	235	246						5	11					1			13M-LB	543.808	545.959	550.533						2.15062	4.5746					1
		14G-NX	263	285	290						22	5					1			14G-NX	557.215	565.249	566.988						8.03351	1.73917					1
		15I-NX	324	312	328						-12	16					1			15I-NX	578.074	574.3	579.301						-3.77403	5.00104					1
		16N-NX	393	383	375						-10	-8					1			16N-NX	597.381	594.803	592.693						-2.57746	-2.1109					1
		17K-NX	250	228	237						-22	9					1			17K-NX	552.146	542.935	546.806						-9.21153	3.87145					1
		18R-NX	324	341	333						17	-8					1			18R-NX	578.074	583.188	580.814						5.1139	-2.374					1
		19C-NX	330	341	337						11	-4					1			19C-NX	579.909	583.188	582.008						3.27898	-1.17995					1
		20B-NX	278	239	288						-39	49					1			20B-NX	562.762	547.646	566.296						-15.1158	18.6497					1
		21N-NX	275	283	257						8	-26					1			21N-NX	561.677	564.545	554.908						2.86758	-9.63708					1
		22S-NX	521	497	520						-24	23					1			22S-NX	625.575	620.859	625.383						-4.716	4.52388					1
		23K-NX	289	294	320						5	26					1			23K-NX	566.643	568.358	576.832						1.71531	8.47412					1
		24T-NX	241	237	274						-4	37					1			24T-NX	548.48	546.806	561.313						-1.67368	14.5068					1
		25R-NX	213	227	246						14	19					1			25R-NX	536.129	542.495	550.533						6.36579	8.03815					1
		26R-ST	410	398	392						-12	-6					1			26R-ST	601.616	598.645	597.126						-2.97052	-1.51902					1
		27K-ST	298	310	321						12	11					1			27K-ST	569.709	573.657	577.144						3.94788	3.48688					1
		28O-BC	249	233	246						-16	13					1			28O-BC	551.745	545.104	550.533						-6.64144	5.42931					1
		29T-SM	198	203	206						5	3					1			29T-SM	528.827	531.321	532.788						2.49389	1.46702					1
		30H-BC	137	138	126						1	-12					1			30H-BC	491.998	492.725	483.628						0.727276	-9.09718					1
		31F-SH	230	238	249						8	11					1			31F-SH	543.808	547.227	551.745						3.41914	4.51822					1
		32Z-NX	271	294	294						23	0					1			32Z-NX	560.212	568.358	568.358						8.14609	0					1
		33R-LP	263	270	267						7	-3					1			33R-LP	557.215	559.842	558.725						2.62679	-1.11733					1
		34J-NX	301	327	313						26	-14					1			34J-NX	570.711	578.996	574.62						8.28499	-4.3757					1
		Mean	272.576	274.636	277.394				274.869	Mean of change	2.09375	2.8125				Mean	32			Mean	559.505	560.518	561.537				560.52	Mean	1.01268	1.01925					32
		SD	95.3005	92.6785	92.8991				93.6336	SD of change	15.0512	25.1466				20.7231				SD	30.5033	29.6988	29.7948				30.0011	SD	5.55023	8.54707				7.20616
		Total no. of subjects	32	32	32	0			32	Total no. of subjects	32	32	0	0	0	32				N	32	32	32	0	0	0		N	32	32	0	0	0
		Include which trials?	1	1	1	1	0	0												Include which trials?	1	1	1	1	0	0
		DF	31	31	31	0	0	0	31											DF	31	31	31	0	0	0	Mean	Factor change in mean	1.01018	1.01024				Mean
	For your data, you may have to set max and min values of X and Y axes to appropriate values.																			Back-transformed mean	269.092	271.83	274.615				271.836	SD of change as a factor	1.05707	1.08923				1.07472
																				SD as a ×/÷ factor	1.35667	1.3458	1.34709				1.34987	Change in mean (%)	1.01782	1.02446
																				SD as a CV (%)	35.6669	34.58	34.7091				34.9874	SD of change as CV (%)	5.70715	8.92296				7.47215
									Measures of reliability via the RAW variable											Total no. of subjects	32	32	32	0	0	0	32	Total no. of subjects	32	32	0	0	0	32
									Raw	Trials	2-1	3-2	4-3	5-4	6-5	Mean											Measures of reliability via the LOG-TRANSFORMED variable
										Change in mean	2.09375	2.8125							Clear #NUM! and "delete" from the log-transformed cells to stop them plotting as zeros.								Factors	Trials	2-1	3-2	4-3	5-4	6-5	Mean
										Lower conf. limit	-2.41753	-4.72464							Restore the log-transformation formula to those cells if you enter new data.									Factor change in mean	1.01018	1.01024
										Upper conf. limit	6.60503	10.3496																Lower conf. limit	0.993512	0.984693
										Conf. limits as ±value	4.51128	7.53714																Upper conf. limit	1.02712	1.03646
										Typical error	10.6428	17.7813				14.6534												Conf. limits as ×/÷factor	1.01677	1.02595
										Lower conf. limit	8.83491	14.7608				12.6228												Factor typical error	1.04003	1.0623				1.05228
										Upper conf. limit	13.4952	22.5468				17.7125												Lower conf. limit	1.03312	1.05145				1.04487
										Conf. limits as approx. ×/÷factor	1.23591	1.23591				1.18457												Upper conf. limit	1.05102	1.07965				1.06353
										Bias correction factor	1.00806	1.00806				1.00517												Conf. limits as approx. ×/÷factor	1.00863	1.01332				1.00889
										Smallest effect from pure SD	18.6788	18.2138				18.496												Bias correction factor	1.00032	1.00049				1.00026
										Lower conf. limit	14.1863	13.7097				13.9857												Smallest effect from pure SD	1.06151	1.05998				1.06091
										Upper conf. limit	22.2833	21.8067				22.1044												Lower conf. limit	1.04631	1.04474				1.04565
										Smallest effect from observed SD	18.7997	18.5578				18.7267												Upper conf. limit	1.07386	1.07229				1.07327
										Lower conf. limit	15.6062	15.4053				15.5456												Smallest effect from observed SD	1.06206	1.0613				1.06184
										Upper conf. limit	23.8381	23.5313				23.7456												Lower conf. limit	1.05125	1.05063				1.05107
										Degrees of freedom	31	31	0	0	0	48.36												Upper conf. limit	1.07933	1.07836				1.07905
									Standardized (when ICC>0)																			Degrees of freedom	31	31	0	0	0	48.36
										Change in mean	0.0224184	0.0308831															Percents
										Lower conf. limit	-0.0258852	-0.0518797																Change in mean (%)	1.01782	1.02446
										Upper conf. limit	0.070722	0.113646																Lower conf. limit	-0.648771	-1.53071
										Conf. limits as ±value	0.0483036	0.0827628																Upper conf. limit	2.71237	3.64594
										Typical error	0.113956	0.195251				0.156497												Conf. limits as approx. ±value	1.68057	2.58833
										Lower conf. limit	0.0945981	0.162083				0.134811												Typical error as a CV (%)	4.00264	6.23006				5.22758
										Upper conf. limit	0.144497	0.247579				0.189169												Lower conf. limit	3.31158	5.14503				4.48716
										Conf. limits as approx. ×/÷factor	1.23591	1.23591				1.18457												Upper conf. limit	5.10232	7.96472				6.35293
										Bias correction factor	1.00806	1.00806				1.00517												Conf. limits as approx. ×/÷factor	1.24127	1.2442				1.18987
									Correlations																			Bias correction factor	1.00823	1.00831				1.0053
										Pearson correlation	0.988371	0.965584				0.979964												Smallest effect from pure SD	6.15113	5.9983				6.09136
										Lower conf. limit	0.978683	0.937509																Lower conf. limit	4.63069	4.47428				4.5648
										Upper conf. limit	0.99367	0.981168																Upper conf. limit	7.38574	7.2285				7.32735
										Bias correction factor	1.00041	1.00121																Smallest effect from observed SD	6.20569	6.12991				6.18389
										Intraclass correlation (ICC)	0.988048	0.965672				0.977136												Lower conf. limit	5.125	5.06273				5.10709
										Lower conf. limit	0.978328	0.93832				0.961727												Upper conf. limit	7.93331	7.83567				7.90522
										Upper conf. limit	0.993423	0.981013				0.98688											Standardized (when ICC>0)
										Effective no. of trials	2	2				2.56												Change in mean	0.0339291	0.034994
										F	166.332	57.2614				110.407												Lower conf. limit	-0.0218075	-0.0529605
										Numerator DF	31	31				31												Upper conf. limit	0.0896657	0.122948
										Denominator DF	31	31	0	0	0	48.36												Conf. limits as ±value	0.0557366	0.0879544
										F lower	91.2841	31.4255				65.3282												Typical error	0.131492	0.207499				0.169845
										F upper	303.078	104.338				193.555												Lower conf. limit	0.109155	0.172251				0.146308
										Fisher r	2.57079	2.02251				2.29665												Upper conf. limit	0.166732	0.263109				0.205302
										Fisher SE^-2	29	29																Conf. limits as approx. ×/÷factor	1.23591	1.23591				1.18457
										Pure variance	8722.48	8293.6				8552.52												Bias correction factor	1.00806	1.00806				1.00517
										SE of pure variance	2244.1	2185.41				2226.67											Correlations
										LCL	5031.26	4698.92				4889.98												Pearson correlation	0.983915	0.960063				0.97462
										UCL	12413.7	11888.3				12215.1												Lower conf. limit	0.970569	0.92765
																												Upper conf. limit	0.991235	0.97812
																												Bias correction factor	1.00057	1.00139
																												Intraclass correlation	0.984146	0.961395				0.973057
																												Lower conf. limit	0.971299	0.930755				0.954976
																												Upper conf. limit	0.991268	0.978627				0.984522
																											Measures of reliability of log-transformed variable
																													2-1	3-2	4-3	5-4	6-5	Mean
																												Change in mean	1.01268	1.01925
																												Lower conf. limit	-0.650885	-1.54255
																												Upper conf. limit	2.67624	3.58105
																												Typical error	3.92461	6.04369				5.09552
																												Lower conf. limit	3.25793	5.01704				4.3894
																												Upper conf. limit	4.97642	7.66343				6.15929
																												Bias correction factor	1.00806	1.00806				1.00517
																												Smallest effect from pure SD	5.96936	5.82528				5.91304
																												Lower conf. limit	4.52667	4.37707				4.46368
																												Upper conf. limit	7.12572	6.97919				7.07133
																												Smallest effect from observed SD	6.02075	5.94937				6.00022
																												Lower conf. limit	4.99799	4.93874				4.98095
																												Upper conf. limit	7.63434	7.54383				7.60831
																												DF	31	31	0	0	0	48.36
																												Stdized change in mean	0.0339291	0.034994
																												Lower conf. limit	-0.0218075	-0.0529605
																												Upper conf. limit	0.0896657	0.122948
																												Stdized typical error	0.131492	0.207499				0.169845
																												Lower conf. limit	0.109155	0.172251				0.146308
																												Upper conf. limit	0.166732	0.263109				0.205302
																												Pearson r	0.983915	0.960063				0.97462
																												Lower conf. limit	0.970569	0.92765
																												Upper conf. limit	0.991235	0.97812
																												Bias correction factor	1.00057	1.00139
																												Intraclass r	0.984146	0.961395				0.973057
																												Lower conf. limit	0.971299	0.930755				0.954976
																												Upper conf. limit	0.991268	0.978627				0.984522
																												Effective no. of trials	2	2				2.56
																												F	125.153	50.8062				93.4555
																												Numerator DF	31	31				31
																												Denominator DF	31	31	0	0	0	48.36
																												F lower	68.685	27.8828				55.298
																												F upper	228.046	92.5755				163.838
																												Fisher r	2.40746	1.94671				2.17709
																												Fisher SE^-2	29	29
																												Pure variance	890.833	848.348				874.102
																												SE of pure variance	230.151	224.567				228.586
																												LCL	512.268	478.969				498.11
																												UCL	1269.4	1217.73				1250.09

## Sheet: Weekend SCS 
	CONSECUTIVE PAIRWISE ANALYSIS OF TRIALS FOR RELIABILITY
	Hover cursor for citation:			If your data consist of simultaneous measurement with two devices on two occasions, read the Apr 2024 update and download the relevant workbook.
	Hover cursor for updates:		2019	2018	2015	2012	2010	2009
	This spreadsheet calculates reliability statistics for consecutive pairs of trials and for the means of these statistics when there are >2 trials.
	For trials spaced at equal intervals, these means are better estimates of test-retest reliability than the more usual ANOVA-based reliablity statistics.
	But see the 1-way and 2-way spreadsheets in this workbook for such analyses.
	The reliability statistics are calculated for raw data and after log transformation.
	See the instructions in dark red to help you decide between which is better for your data.
	The data shown here are what you would expect for countermovement-jump height (best of three jumps) of team-sport athletes in trials separated by only a day or two.
	I generated the data by putting appropriate means and SD into the 2-way spreadsheet.
	Delete and replace the numbers in blue. Stats you might want are in red. Don't change any cells with a colored background.
	Missing values must be blanks or the graphs will display incorrectly. (The X values will plot as consecutive integers.)
	Clear all the "delete" and #NUM! corresponding to missing values. Restore the formula (by copying an adjacent cell) if you restore a missing value or for new data.
	Check the graphs (especially of the change scores) for outliers and non-uniformity of scatter. The log-transformed variables may show less non-uniformity.
	For more than 20 subjects, COPY any number of rows after the first data row and INSERT in the same place without deselecting.
	Do NOT copy and insert the first data row.											Use analysis of RAW data in one or more of the following situations:										Use LOG transformation in one or more of the following situations:
	Double-click on any of the red mean or SD cells to check that you have done this operation properly.											the data can be zero or negative;										the data can only be positive and non-zero;
	Colored boxes should enclose all rows of your data.											the data were measured from an arbitrary reference value;										the between-subject SD or change-score SD is more than ~20% of the mean;
	For less than 20 subjects, delete or clear any unwanted or empty rows.											the magnitude of the error is expected to be similar for all subjects.										the magnitude of the percent or factor error is expected to be similar for all subjects.
	To remove a trial, clear its data, or set the corrresponding "Include which trials?" cell to 0 or blank.
	For more than 6 trials, copy and insert the entire column(s) for Trials 5 and/or 6 and their change scores for the RAW and the LOG data.											Missing values produce delete in the panel of change scores.										Missing values produce #NUM! in the panel of log-transformed data.							Missing values produce delete in the panel of change scores.
	And follow the instructions in the cells indicated by "Hover cursor for >6 trials". If such editing is too difficult for you, contact me.											Clear delete from these cells to stop them plotting as zeros.										Clear #NUM! from these cells to get complete analyses.							Clear delete from these cells to stop them plotting as zeros.
												Copy-paste or drag a corner to restore formulae to those cells if you enter new data.										Copy-paste or drag a corner to restore formulae to those cells if you enter new data.							Copy-paste or -drag to restore formulae to those cells if you enter new data.
		Choose smallest effect:	0.2
		Choose conf. limits (%):	90			Hover cursor for >6 trials:	Read	me				Hover cursor for >6 trials:	Read me	Read	me	Do not							Hover cursor for >6 trials:	Read me	Read	me	Do not			Hover cursor for >6 trials:	Read me	Read	me	Do not
		RAW Data									Change scores of raw data					modify	Any				100*LOG-Transformed Data						modify		Change scores of Log-transformed data					modify	Any
		Trial:	1	2	3	4	5	6	Mean		2-1	3-2	4-3	5-4	6-5	this col.	subject?				1	2	3	4	5	6	this col.		2-1	3-2	4-3	5-4	6-5	this col.	subject?
		1D-BV	285	283	303						-2	20					1			1D-BV	565.249	564.545	571.373						-0.704228	6.82859					1
		2R-BV	252	246	254						-6	8					1			2R-BV	552.943	550.533	553.733						-2.40976	3.20027					1
		3A-BI	386	407	384						21	-23					1			3A-BI	595.584	600.881	595.064						5.29758	-5.81706					1
		4F-BH	292	293	309						1	16					1			4F-BH	567.675	568.017	573.334						0.341881	5.31687					1
		5W-ST	416	395	370						-21	-25					1			5W-ST	603.069	597.889	591.35						-5.17995	-6.53828					1
		7J-BV	165	151	145						-14	-6					1			7J-BV	510.595	501.728	497.673						-8.86656	-4.05461					1
		9D-BH	356	363	365						7	2					1			9D-BH	587.493	589.44	589.99						1.94721	0.549452					1
		10A-BH	148	156	161						8	5					1			10A-BH	499.721	504.986	508.14						5.26437	3.15484					1
		11O-BH	393	361	398						-32	37					1			11O-BH	597.381	588.888	598.645						-8.49317	9.7574					1
		12A-BV	152	172	176						20	4					1			12A-BV	502.388	514.749	517.048						12.3614	2.29895					1
		13M-LB	253	244	248						-9	4					1			13M-LB	553.339	549.717	551.343						-3.62213	1.62605					1
		14G-NX	264	263	293						-1	30					1			14G-NX	557.595	557.215	568.017						-0.379507	10.8019					1
		15I-NX	312	348	330						36	-18					1			15I-NX	574.3	585.22	579.909						10.9199	-5.31098					1
		16N-NX	394	386	414						-8	28					1			16N-NX	597.635	595.584	602.587						-2.05135	7.00286					1
		17K-NX	219	239	225						20	-14					1			17K-NX	538.907	547.646	541.61						8.73918	-6.03631					1
		18R-NX	317	338	343						21	5					1			18R-NX	575.89	582.305	583.773						6.41441	1.46846					1
		19C-NX	328	330	311						2	-19					1			19C-NX	579.301	579.909	573.979						0.607905	-5.92997					1
		20B-NX	247	278	262						31	-16					1			20B-NX	550.939	562.762	556.834						11.8233	-5.92766					1
		21N-NX	285	264	274						-21	10					1			21N-NX	565.249	557.595	561.313						-7.65401	3.7179					1
		22S-NX	518	502	519						-16	17					1			22S-NX	624.998	621.86	625.19						-3.13751	3.33038					1
		23K-NX	292	289	300						-3	11					1			23K-NX	567.675	566.643	570.378						-1.03271	3.73558					1
		24T-NX	256	251	263						-5	12					1			24T-NX	554.518	552.545	557.215						-1.97245	4.67011					1
		25R-NX	251	252	249						1	-3					1			25R-NX	552.545	552.943	551.745						0.397615	-1.19762					1
		26R-ST	407	391	390						-16	-1					1			26R-ST	600.881	596.871	596.615						-4.01056	-0.256082					1
		27K-ST	302	309	345						7	36					1			27K-ST	571.043	573.334	584.354						2.29143	11.0203					1
		28O-BC	249	233	246						-16	13					1			28O-BC	551.745	545.104	550.533						-6.64144	5.42931					1
		29T-SM	198	203	206						5	3					1			29T-SM	528.827	531.321	532.788						2.49389	1.46702					1
		30H-BC	137	138	126						1	-12					1			30H-BC	491.998	492.725	483.628						0.727276	-9.09718					1
		31F-SH	230	238	249						8	11					1			31F-SH	543.808	547.227	551.745						3.41914	4.51822					1
		32Z-NX	271	294	294						23	0					1			32Z-NX	560.212	568.358	568.358						8.14609	0					1
		33R-LP	262	265	267						3	2					1			33R-LP	556.834	557.973	558.725						1.13853	0.751883					1
		34J-NX	307	321	315						14	-6					1			34J-NX	572.685	577.144	575.257						4.45934	-1.88685					1
		Mean	277.121	278.939	282.939				279.667	Mean of change	1.84375	4.09375				Mean	32			Mean	561.032	561.989	563.195				562.072	Mean	0.957348	1.20605					32
		SD	97.4566	94.6434	96.7787				96.3004	SD of change	15.976	16.1572				16.0669				SD	31.0465	30.0624	31.0597				30.7264	SD	5.69779	5.29878				5.5019
		Total no. of subjects	32	32	32	0			32	Total no. of subjects	32	32	0	0	0	32				N	32	32	32	0	0	0		N	32	32	0	0	0
		Include which trials?	1	1	1	1	0	0												Include which trials?	1	1	1	1	0	0
		DF	31	31	31	0	0	0	31											DF	31	31	31	0	0	0	Mean	Factor change in mean	1.00962	1.01213				Mean
	For your data, you may have to set max and min values of X and Y axes to appropriate values.																			Back-transformed mean	273.232	275.86	279.207				276.089	SD of change as a factor	1.05863	1.05442				1.05656
																				SD as a ×/÷ factor	1.36406	1.3507	1.36424				1.3597	Change in mean (%)	0.961945	1.21336
																				SD as a CV (%)	36.406	35.0701	36.4239				35.97	SD of change as CV (%)	5.86324	5.44168				5.65607
									Measures of reliability via the RAW variable											Total no. of subjects	32	32	32	0	0	0	32	Total no. of subjects	32	32	0	0	0	32
									Raw	Trials	2-1	3-2	4-3	5-4	6-5	Mean											Measures of reliability via the LOG-TRANSFORMED variable
										Change in mean	1.84375	4.09375							Clear #NUM! and "delete" from the log-transformed cells to stop them plotting as zeros.								Factors	Trials	2-1	3-2	4-3	5-4	6-5	Mean
										Lower conf. limit	-2.94471	-0.749022							Restore the log-transformation formula to those cells if you enter new data.									Factor change in mean	1.00962	1.01213
										Upper conf. limit	6.63221	8.93652																Lower conf. limit	0.992524	0.996186
										Conf. limits as ±value	4.78846	4.84277																Upper conf. limit	1.02701	1.02834
										Typical error	11.2967	11.4249				11.361												Conf. limits as ×/÷factor	1.01722	1.01601
										Lower conf. limit	9.37775	9.48411				9.78662												Factor typical error	1.04111	1.03818				1.03967
										Upper conf. limit	14.3243	14.4868				13.7328												Lower conf. limit	1.03401	1.03159				1.03408
										Conf. limits as approx. ×/÷factor	1.23591	1.23591				1.18457												Upper conf. limit	1.05241	1.04866				1.04815
										Bias correction factor	1.00806	1.00806				1.00517												Conf. limits as approx. ×/÷factor	1.00886	1.00824				1.00678
										Smallest effect from pure SD	19.0788	19.0065				19.1256												Bias correction factor	1.00032	1.0003				1.0002
										Lower conf. limit	14.4846	14.4276				14.5194												Smallest effect from pure SD	1.06246	1.06255				1.06285
										Upper conf. limit	22.7638	22.6791				22.8202												Lower conf. limit	1.04701	1.04712				1.04733
										Smallest effect from observed SD	19.2121	19.1434				19.2601												Upper conf. limit	1.075	1.07509				1.07547
										Lower conf. limit	15.9485	15.8915				15.9883												Smallest effect from observed SD	1.06302	1.06304				1.06338
										Upper conf. limit	24.361	24.2739				24.4219												Lower conf. limit	1.05204	1.05206				1.05234
										Degrees of freedom	31	31	0	0	0	48.36												Upper conf. limit	1.08058	1.0806				1.08104
									Standardized (when ICC>0)																			Degrees of freedom	31	31	0	0	0	48.36
										Change in mean	0.0193278	0.0430773															Percents
										Lower conf. limit	-0.030869	-0.00788172																Change in mean (%)	0.961945	1.21336
										Upper conf. limit	0.0695246	0.0940363																Lower conf. limit	-0.747631	-0.381411
										Conf. limits as ±value	0.0501968	0.050959																Upper conf. limit	2.70097	2.83365
										Typical error	0.118422	0.12022				0.117975												Conf. limits as approx. ±value	1.7243	1.60753
										Lower conf. limit	0.0983057	0.0997984				0.101626												Typical error as a CV (%)	4.11121	3.81788				3.9671
										Upper conf. limit	0.15016	0.15244				0.142603												Lower conf. limit	3.4011	3.1592				3.4081
										Conf. limits as approx. ×/÷factor	1.23591	1.23591				1.18457												Upper conf. limit	5.24147	4.86563				4.81494
										Bias correction factor	1.00806	1.00806				1.00517												Conf. limits as approx. ×/÷factor	1.24141	1.24103				1.18861
									Correlations																			Bias correction factor	1.00823	1.00822				1.00527
										Pearson correlation	0.987463	0.986886				0.987178												Smallest effect from pure SD	6.24561	6.25474				6.28546
										Lower conf. limit	0.977028	0.975977																Lower conf. limit	4.70061	4.71162				4.73264
										Upper conf. limit	0.993175	0.99286																Upper conf. limit	7.50029	7.50858				7.54695
										Bias correction factor	1.00044	1.00046																Smallest effect from observed SD	6.30231	6.30373				6.33803
										Intraclass correlation (ICC)	0.987104	0.986715				0.987022												Lower conf. limit	5.20439	5.20556				5.23374
										Lower conf. limit	0.976626	0.975924				0.978186												Upper conf. limit	8.05784	8.05967				8.10389
										Upper conf. limit	0.992902	0.992687				0.992572											Standardized (when ICC>0)
										Effective no. of trials	2	2				2.56												Change in mean	0.0316043	0.0397583
										F	154.089	149.541				195.696												Lower conf. limit	-0.0247738	-0.0125975
										Numerator DF	31	31				31												Upper conf. limit	0.0879824	0.0921142
										Denominator DF	31	31	0	0	0	48.36												Conf. limits as ±value	0.0563781	0.0523558
										F lower	84.5654	82.0695				115.794												Typical error	0.133005	0.123516				0.126615
										F upper	280.771	272.484				343.076												Lower conf. limit	0.110411	0.102534				0.109069
										Fisher r	2.53297	2.51033				2.52165												Upper conf. limit	0.168651	0.156619				0.153048
										Fisher SE^-2	29	29																Conf. limits as approx. ×/÷factor	1.23591	1.23591				1.18457
										Pure variance	9099.97	9031.22				9144.69												Bias correction factor	1.00806	1.00806				1.00517
										SE of pure variance	2343.58	2326.85				2355.47											Correlations
										LCL	5245.11	5203.89				5270.3												Pearson correlation	0.983694	0.985987				0.984884
										UCL	12954.8	12858.5				13019.1												Lower conf. limit	0.970169	0.974339
																												Upper conf. limit	0.991115	0.992368
																												Bias correction factor	1.00058	1.0005
																												Intraclass correlation	0.983785	0.985986				0.985048
																												Lower conf. limit	0.97065	0.974611				0.974888
																												Upper conf. limit	0.991068	0.992285				0.991438
																											Measures of reliability of log-transformed variable
																													2-1	3-2	4-3	5-4	6-5	Mean
																												Change in mean	0.957348	1.20605
																												Lower conf. limit	-0.75044	-0.38214
																												Upper conf. limit	2.66513	2.79425
																												Typical error	4.02894	3.7468				3.89043
																												Lower conf. limit	3.34454	3.11033				3.35131
																												Upper conf. limit	5.10872	4.75096				4.70262
																												Bias correction factor	1.00806	1.00806				1.00517
																												Smallest effect from pure SD	6.05833	6.06692				6.09583
																												Lower conf. limit	4.59348	4.60399				4.62407
																												Upper conf. limit	7.23234	7.24005				7.27573
																												Smallest effect from observed SD	6.11168	6.11302				6.14528
																												Lower conf. limit	5.07348	5.07459				5.10138
																												Upper conf. limit	7.74965	7.75134				7.79225
																												DF	31	31	0	0	0	48.36
																												Stdized change in mean	0.0316043	0.0397583
																												Lower conf. limit	-0.0247738	-0.0125975
																												Upper conf. limit	0.0879824	0.0921142
																												Stdized typical error	0.133005	0.123516				0.126615
																												Lower conf. limit	0.110411	0.102534				0.109069
																												Upper conf. limit	0.168651	0.156619				0.153048
																												Pearson r	0.983694	0.985987				0.984884
																												Lower conf. limit	0.970169	0.974339
																												Upper conf. limit	0.991115	0.992368
																												Bias correction factor	1.00058	1.0005
																												Intraclass r	0.983785	0.985986				0.985048
																												Lower conf. limit	0.97065	0.974611				0.974888
																												Upper conf. limit	0.991068	0.992285				0.991438
																												Effective no. of trials	2	2				2.56
																												F	122.342	141.716				169.652
																												Numerator DF	31	31				31
																												Denominator DF	31	31	0	0	0	48.36
																												F lower	67.1422	77.775				100.384
																												F upper	222.923	258.226				297.418
																												Fisher r	2.4006	2.47694				2.43877
																												Fisher SE^-2	29	29
																												Pure variance	917.585	920.188				928.977
																												SE of pure variance	237.154	237.267				239.795
																												LCL	527.501	529.918				534.55
																												UCL	1307.67	1310.46				1323.41

## Sheet: Combined SCS within day
	CONSECUTIVE PAIRWISE ANALYSIS OF TRIALS FOR RELIABILITY
	Hover cursor for citation:			If your data consist of simultaneous measurement with two devices on two occasions, read the Apr 2024 update and download the relevant workbook.
	Hover cursor for updates:		2019	2018	2015	2012	2010	2009
	This spreadsheet calculates reliability statistics for consecutive pairs of trials and for the means of these statistics when there are >2 trials.
	For trials spaced at equal intervals, these means are better estimates of test-retest reliability than the more usual ANOVA-based reliablity statistics.
	But see the 1-way and 2-way spreadsheets in this workbook for such analyses.
	The reliability statistics are calculated for raw data and after log transformation.
	See the instructions in dark red to help you decide between which is better for your data.
	The data shown here are what you would expect for countermovement-jump height (best of three jumps) of team-sport athletes in trials separated by only a day or two.
	I generated the data by putting appropriate means and SD into the 2-way spreadsheet.
	Delete and replace the numbers in blue. Stats you might want are in red. Don't change any cells with a colored background.
	Missing values must be blanks or the graphs will display incorrectly. (The X values will plot as consecutive integers.)
	Clear all the "delete" and #NUM! corresponding to missing values. Restore the formula (by copying an adjacent cell) if you restore a missing value or for new data.
	Check the graphs (especially of the change scores) for outliers and non-uniformity of scatter. The log-transformed variables may show less non-uniformity.
	For more than 20 subjects, COPY any number of rows after the first data row and INSERT in the same place without deselecting.
	Do NOT copy and insert the first data row.											Use analysis of RAW data in one or more of the following situations:										Use LOG transformation in one or more of the following situations:
	Double-click on any of the red mean or SD cells to check that you have done this operation properly.											the data can be zero or negative;										the data can only be positive and non-zero;
	Colored boxes should enclose all rows of your data.											the data were measured from an arbitrary reference value;										the between-subject SD or change-score SD is more than ~20% of the mean;
	For less than 20 subjects, delete or clear any unwanted or empty rows.											the magnitude of the error is expected to be similar for all subjects.										the magnitude of the percent or factor error is expected to be similar for all subjects.
	To remove a trial, clear its data, or set the corrresponding "Include which trials?" cell to 0 or blank.
	For more than 6 trials, copy and insert the entire column(s) for Trials 5 and/or 6 and their change scores for the RAW and the LOG data.											Missing values produce delete in the panel of change scores.										Missing values produce #NUM! in the panel of log-transformed data.							Missing values produce delete in the panel of change scores.
	And follow the instructions in the cells indicated by "Hover cursor for >6 trials". If such editing is too difficult for you, contact me.											Clear delete from these cells to stop them plotting as zeros.										Clear #NUM! from these cells to get complete analyses.							Clear delete from these cells to stop them plotting as zeros.
												Copy-paste or drag a corner to restore formulae to those cells if you enter new data.										Copy-paste or drag a corner to restore formulae to those cells if you enter new data.							Copy-paste or -drag to restore formulae to those cells if you enter new data.
		Choose smallest effect:	0.2
		Choose conf. limits (%):	90			Hover cursor for >6 trials:	Read	me				Hover cursor for >6 trials:	Read me	Read	me	Do not							Hover cursor for >6 trials:	Read me	Read	me	Do not			Hover cursor for >6 trials:	Read me	Read	me	Do not
		RAW Data									Change scores of raw data					modify	Any				100*LOG-Transformed Data						modify		Change scores of Log-transformed data					modify	Any
		Trial:	1	2	3	4	5	6	Mean		2-1	3-2	4-3	5-4	6-5	this col.	subject?				1	2	3	4	5	6	this col.		2-1	3-2	4-3	5-4	6-5	this col.	subject?
		1D-BV	279	283	285	285	283	303			4	2	0	-2	20		1			1D-BV	563.121	564.545	565.249	565.249	564.545	571.373			1.42351	0.704228	0	-0.704228	6.82859		1
		2R-BV	235	246	250	252	246	254			11	4	2	-6	8		1			2R-BV	545.959	550.533	552.146	552.943	550.533	553.733			4.5746	1.61294	0.796817	-2.40976	3.20027		1
		3A-BI	365	379	277	386	407	384			14	-102	109	21	-23		1			3A-BI	589.99	593.754	562.402	595.584	600.881	595.064			3.76389	-31.3519	33.182	5.29758	-5.81706		1
		4F-BH	262	281	264	292	293	309			19	-17	28	1	16		1			4F-BH	556.834	563.835	557.595	567.675	568.017	573.334			7.00102	-6.24056	10.0805	0.341881	5.31687		1
		5W-ST	375	372	377	416	395	370			-3	5	39	-21	-25		1			5W-ST	592.693	591.889	593.225	603.069	597.889	591.35			-0.803217	1.33513	9.84401	-5.17995	-6.53828		1
		7J-BV	160	151	161	165	151	145			-9	10	4	-14	-6		1			7J-BV	507.517	501.728	508.14	510.595	501.728	497.673			-5.7894	6.41245	2.45411	-8.86656	-4.05461		1
		9D-BH	352	347	384	356	363	365			-5	37	-28	7	2		1			9D-BH	586.363	584.932	595.064	587.493	589.44	589.99			-1.43064	10.1318	-7.57118	1.94721	0.549452		1
		10A-BH	152	161	149	148	156	161			9	-12	-1	8	5		1			10A-BH	502.388	508.14	500.395	499.721	504.986	508.14			5.75238	-7.74581	-0.673403	5.26437	3.15484		1
		11O-BH	372	360	365	393	361	398			-12	5	28	-32	37		1			11O-BH	591.889	588.61	589.99	597.381	588.888	598.645			-3.27898	1.37933	7.39123	-8.49317	9.7574		1
		12A-BV	154	168	174	152	172	176			14	6	-22	20	4		1			12A-BV	503.695	512.396	515.906	502.388	514.749	517.048			8.70114	3.50913	-13.5175	12.3614	2.29895		1
		13M-LB	230	235	246	253	244	248			5	11	7	-9	4		1			13M-LB	543.808	545.959	550.533	553.339	549.717	551.343			2.15062	4.5746	2.8058	-3.62213	1.62605		1
		14G-NX	263	285	290	264	263	293			22	5	-26	-1	30		1			14G-NX	557.215	565.249	566.988	557.595	557.215	568.017			8.03351	1.73917	-9.39318	-0.379507	10.8019		1
		15I-NX	324	312	328	312	348	330			-12	16	-16	36	-18		1			15I-NX	578.074	574.3	579.301	574.3	585.22	579.909			-3.77403	5.00104	-5.00104	10.9199	-5.31098		1
		16N-NX	393	383	375	394	386	414			-10	-8	19	-8	28		1			16N-NX	597.381	594.803	592.693	597.635	595.584	602.587			-2.57746	-2.1109	4.94249	-2.05135	7.00286		1
		17K-NX	250	228	237	219	239	225			-22	9	-18	20	-14		1			17K-NX	552.146	542.935	546.806	538.907	547.646	541.61			-9.21153	3.87145	-7.89884	8.73918	-6.03631		1
		18R-NX	324	341	333	317	338	343			17	-8	-16	21	5		1			18R-NX	578.074	583.188	580.814	575.89	582.305	583.773			5.1139	-2.374	-4.92407	6.41441	1.46846		1
		19C-NX	330	341	337	328	330	311			11	-4	-9	2	-19		1			19C-NX	579.909	583.188	582.008	579.301	579.909	573.979			3.27898	-1.17995	-2.70693	0.607905	-5.92997		1
		20B-NX	278	239	288	247	278	262			-39	49	-41	31	-16		1			20B-NX	562.762	547.646	566.296	550.939	562.762	556.834			-15.1158	18.6497	-15.3572	11.8233	-5.92766		1
		21N-NX	275	283	257	285	264	274			8	-26	28	-21	10		1			21N-NX	561.677	564.545	554.908	565.249	557.595	561.313			2.86758	-9.63708	10.3413	-7.65401	3.7179		1
		22S-NX	521	497	520	518	502	519			-24	23	-2	-16	17		1			22S-NX	625.575	620.859	625.383	624.998	621.86	625.19			-4.716	4.52388	-0.385357	-3.13751	3.33038		1
		23K-NX	289	294	320	292	289	300			5	26	-28	-3	11		1			23K-NX	566.643	568.358	576.832	567.675	566.643	570.378			1.71531	8.47412	-9.15672	-1.03271	3.73558		1
		24T-NX	241	237	274	256	251	263			-4	37	-18	-5	12		1			24T-NX	548.48	546.806	561.313	554.518	552.545	557.215			-1.67368	14.5068	-6.79507	-1.97245	4.67011		1
		25R-NX	213	227	246	251	252	249			14	19	5	1	-3		1			25R-NX	536.129	542.495	550.533	552.545	552.943	551.745			6.36579	8.03815	2.01214	0.397615	-1.19762		1
		26R-ST	410	398	392	407	391	390			-12	-6	15	-16	-1		1			26R-ST	601.616	598.645	597.126	600.881	596.871	596.615			-2.97052	-1.51902	3.75513	-4.01056	-0.256082		1
		27K-ST	298	310	321	302	309	345			12	11	-19	7	36		1			27K-ST	569.709	573.657	577.144	571.043	573.334	584.354			3.94788	3.48688	-6.10141	2.29143	11.0203		1
		28O-BC	249	233	246	249	233	246			-16	13	3	-16	13		1			28O-BC	551.745	545.104	550.533	551.745	545.104	550.533			-6.64144	5.42931	1.21214	-6.64144	5.42931		1
		29T-SM	198	203	206	198	203	206			5	3	-8	5	3		1			29T-SM	528.827	531.321	532.788	528.827	531.321	532.788			2.49389	1.46702	-3.96091	2.49389	1.46702		1
	For your data, you may have to set max and min values of X and Y axes to appropriate values.	30H-BC	137	138	126	137	138	126			1	-12	11	1	-12		1			30H-BC	491.998	492.725	483.628	491.998	492.725	483.628			0.727276	-9.09718	8.3699	0.727276	-9.09718		1
		31F-SH	230	238	249	230	238	249			8	11	-19	8	11		1			31F-SH	543.808	547.227	551.745	543.808	547.227	551.745			3.41914	4.51822	-7.93736	3.41914	4.51822		1
		32Z-NX	271	294	294	271	294	294			23	0	-23	23	0		1			32Z-NX	560.212	568.358	568.358	560.212	568.358	568.358			8.14609	0	-8.14609	8.14609	0		1
		33R-LP	263	270	267	262	265	267			7	-3	-5	3	2		1			33R-LP	557.215	559.842	558.725	556.834	557.973	558.725			2.62679	-1.11733	-1.89042	1.13853	0.751883		1
		34J-NX	301	327	313	307	321	315			26	-14	-6	14	-6		1			34J-NX	570.711	578.996	574.62	572.685	577.144	575.257			8.28499	-4.3757	-1.93554	4.45934	-1.88685		1
		Mean	281.062	283.156	285.969	285.75	287.594	291.688	285.87	Mean of change	2.09375	2.8125	-0.21875	1.84375	4.09375	Mean	32			Mean	559.505	560.518	561.537	561.032	561.989	563.195	561.296	Mean	1.01268	1.01925	-0.505147	0.957348	1.20605		32
		SD	83.1966	79.9605	80.0248	85.2518	81.8227	84.0317	82.405	SD of change	15.0512	25.1466	27.5877	15.976	16.1572	20.6701				SD	30.5033	29.6988	29.7948	31.0465	30.0624	31.0597	30.3659	SD	5.55023	8.54707	9.13151	5.69779	5.29878	7.03966
		Total no. of subjects	32	32	32	32	32	32	32	Total no. of subjects	32	32	32	32	32	32				N	32	32	32	32	32	32		N	32	32	32	32	32
		Include which trials?	1	1	1	1	1	1												Include which trials?	1	1	1	1	1	1
		DF	31	31	31	31	31	31	31											DF	31	31	31	31	31	31	Mean	Factor change in mean	1.01018	1.01024	0.994961	1.00962	1.01213	Mean
																				Back-transformed mean	269.092	271.83	274.615	273.232	275.86	279.207	273.954	SD of change as a factor	1.05707	1.08923	1.09561	1.05863	1.05442	1.07293
																				SD as a ×/÷ factor	1.35667	1.3458	1.34709	1.36406	1.3507	1.36424	1.35481	Change in mean (%)	1.01782	1.02446	-0.503873	0.961945	1.21336
																				SD as a CV (%)	35.6669	34.58	34.7091	36.406	35.0701	36.4239	35.4807	SD of change as CV (%)	5.70715	8.92296	9.56142	5.86324	5.44168	7.29336
									Measures of reliability via the RAW variable											Total no. of subjects	32	32	32	32	32	32	32	Total no. of subjects	32	32	32	32	32	32
									Raw	Trials	2-1	3-2	4-3	5-4	6-5	Mean											Measures of reliability via the LOG-TRANSFORMED variable
										Change in mean	2.09375	2.8125	-0.21875	1.84375	4.09375				Clear #NUM! and "delete" from the log-transformed cells to stop them plotting as zeros.								Factors	Trials	2-1	3-2	4-3	5-4	6-5	Mean
										Lower conf. limit	-2.41753	-4.72464	-8.48755	-2.94471	-0.749022				Restore the log-transformation formula to those cells if you enter new data.									Factor change in mean	1.01018	1.01024	0.994961	1.00962	1.01213
										Upper conf. limit	6.60503	10.3496	8.05005	6.63221	8.93652													Lower conf. limit	0.993512	0.984693	0.968099	0.992524	0.996186
										Conf. limits as ±value	4.51128	7.53714	8.2688	4.78846	4.84277													Upper conf. limit	1.02712	1.03646	1.02257	1.02701	1.02834
										Typical error	10.6428	17.7813	19.5074	11.2967	11.4249	14.6159												Conf. limits as ×/÷factor	1.01677	1.02595	1.02775	1.01722	1.01601
										Lower conf. limit	8.83491	14.7608	16.1937	9.37775	9.48411	13.2746												Factor typical error	1.04003	1.0623	1.0667	1.04111	1.03818	1.05104
										Upper conf. limit	13.4952	22.5468	24.7355	14.3243	14.4868	16.4276												Lower conf. limit	1.03312	1.05145	1.05506	1.03401	1.03159	1.04625
										Conf. limits as approx. ×/÷factor	1.23591	1.23591	1.23591	1.23591	1.23591	1.11244												Upper conf. limit	1.05102	1.07965	1.08532	1.05241	1.04866	1.05754
										Bias correction factor	1.00806	1.00806	1.00806	1.00806	1.00806	1.00207												Conf. limits as approx. ×/÷factor	1.00863	1.01332	1.01424	1.00886	1.00824	1.00538
										Smallest effect from pure SD	16.1795	15.5983	16.0691	16.5575	16.4288	16.2197												Bias correction factor	1.00032	1.00049	1.00052	1.00032	1.0003	1.0001
										Lower conf. limit	12.2691	11.6834	12.0063	12.5499	12.4491	12.2312												Smallest effect from pure SD	1.06151	1.05998	1.06127	1.06246	1.06255	1.06174
										Upper conf. limit	19.3138	18.7112	19.2945	19.7688	19.6171	19.405												Lower conf. limit	1.04631	1.04474	1.04563	1.04701	1.04712	1.0463
										Smallest effect from observed SD	16.3189	15.9985	16.5359	16.711	16.5869	16.481												Upper conf. limit	1.07386	1.07229	1.07389	1.075	1.07509	1.07425
										Lower conf. limit	13.5468	13.2808	13.7269	13.8723	13.7693	13.6813												Smallest effect from observed SD	1.06206	1.0613	1.06274	1.06302	1.06304	1.06261
										Upper conf. limit	20.6925	20.2862	20.9676	21.1896	21.0323	20.898												Lower conf. limit	1.05125	1.05063	1.05181	1.05204	1.05206	1.05171
										Degrees of freedom	31	31	31	31	31	120.9												Upper conf. limit	1.07933	1.07836	1.08022	1.08058	1.0806	1.08005
									Standardized (when ICC>0)																			Degrees of freedom	31	31	31	31	31	120.9
										Change in mean	0.0258815	0.0360617	-0.00272262	0.0222708	0.0498364												Percents
										Lower conf. limit	-0.0298838	-0.060579	-0.105638	-0.0355694	-0.00911842													Change in mean (%)	1.01782	1.02446	-0.503873	0.961945	1.21336
										Upper conf. limit	0.0816468	0.132702	0.100193	0.0801111	0.108791													Lower conf. limit	-0.648771	-1.53071	-3.19012	-0.747631	-0.381411
										Conf. limits as ±value	0.0557653	0.0966407	0.102916	0.0578403	0.0589548													Upper conf. limit	2.71237	3.64594	2.25692	2.70097	2.83365
										Typical error	0.131559	0.227991	0.242795	0.136454	0.139084	0.177367												Conf. limits as approx. ±value	1.68057	2.58833	2.72352	1.7243	1.60753
										Lower conf. limit	0.109211	0.189262	0.201551	0.113275	0.115457	0.16109												Typical error as a CV (%)	4.00264	6.23006	6.66997	4.11121	3.81788	5.10376
										Upper conf. limit	0.166818	0.289094	0.307865	0.173025	0.176359	0.199352												Lower conf. limit	3.31158	5.14503	5.50635	3.4011	3.1592	4.62472
										Conf. limits as approx. ×/÷factor	1.23591	1.23591	1.23591	1.23591	1.23591	1.11244												Upper conf. limit	5.10232	7.96472	8.53196	5.24147	4.86563	5.75425
										Bias correction factor	1.00806	1.00806	1.00806	1.00806	1.00806	1.00207												Conf. limits as approx. ×/÷factor	1.24127	1.2442	1.24478	1.24141	1.24103	1.11545
									Correlations																			Bias correction factor	1.00823	1.00831	1.00833	1.00823	1.00822	1.00212
										Pearson correlation	0.984307	0.952168	0.947931	0.983134	0.981995	0.973951												Smallest effect from pure SD	6.15113	5.9983	6.12719	6.24561	6.25474	6.17413
										Lower conf. limit	0.971282	0.913631	0.906143	0.969151	0.967084													Lower conf. limit	4.63069	4.47428	4.56293	4.70061	4.71162	4.62984
										Upper conf. limit	0.99145	0.973747	0.971393	0.990809	0.990185													Upper conf. limit	7.38574	7.2285	7.38912	7.50029	7.50858	7.42524
										Bias correction factor	1.00056	1.00166	1.0018	1.0006	1.00064													Smallest effect from observed SD	6.20569	6.12991	6.27439	6.30231	6.30373	6.26139
										Intraclass correlation (ICC)	0.98413	0.953748	0.947857	0.982947	0.982295	0.970609												Lower conf. limit	5.125	5.06273	5.18145	5.20439	5.20556	5.17077
										Lower conf. limit	0.971271	0.917295	0.906982	0.969143	0.967971	0.955106												Upper conf. limit	7.93331	7.83567	8.02185	8.05784	8.05967	8.0051
										Upper conf. limit	0.991259	0.974349	0.971043	0.990605	0.990244	0.982231											Standardized (when ICC>0)
										Effective no. of trials	2	2	2	2	2	4.9												Change in mean	0.0339291	0.034994	-0.0169888	0.0316043	0.0397583
										F	125.025	42.2412	37.3559	116.28	111.96	162.819												Lower conf. limit	-0.0218075	-0.0529605	-0.109037	-0.0247738	-0.0125975
										Numerator DF	31	31	31	31	31	31												Upper conf. limit	0.0896657	0.122948	0.0750595	0.0879824	0.0921142
										Denominator DF	31	31	31	31	31	120.9												Conf. limits as ±value	0.0557366	0.0879544	0.0920483	0.0563781	0.0523558
										F lower	68.6149	23.1823	20.5012	63.8155	61.4443	105.246												Typical error	0.131492	0.207499	0.217157	0.133005	0.123516	0.163927
										F upper	227.813	76.969	68.0675	211.878	204.005	271.863												Lower conf. limit	0.109155	0.172251	0.180268	0.110411	0.102534	0.148883
										Fisher r	2.4199	1.85451	1.81097	2.38357	2.35062	2.16391												Upper conf. limit	0.166732	0.263109	0.275356	0.168651	0.156619	0.184245
										Fisher SE^-2	29	29	29	29	29													Conf. limits as approx. ×/÷factor	1.23591	1.23591	1.23591	1.23591	1.23591	1.11244
										Pure variance	6544.41	6082.65	6455.38	6853.8	6747.61	6576.95												Bias correction factor	1.00806	1.00806	1.00806	1.00806	1.00806	1.00207
										SE of pure variance	1690.81	1623.32	1733.63	1772.98	1746.73	1724.7											Correlations
										LCL	3763.28	3412.53	3603.81	3937.5	3874.49	3740.08												Pearson correlation	0.983915	0.960063	0.957201	0.983694	0.985987	0.977077
										UCL	9325.54	8752.77	9306.95	9770.1	9620.73	9413.83												Lower conf. limit	0.970569	0.92765	0.922557	0.970169	0.974339
																												Upper conf. limit	0.991235	0.97812	0.976536	0.991115	0.992368
																												Bias correction factor	1.00057	1.00139	1.00149	1.00058	1.0005
																												Intraclass correlation	0.984146	0.961395	0.957866	0.983785	0.985986	0.974907
																												Lower conf. limit	0.971299	0.930755	0.924533	0.97065	0.974611	0.9616
																												Upper conf. limit	0.991268	0.978627	0.976654	0.991068	0.992285	0.984851
																											Measures of reliability of log-transformed variable
																													2-1	3-2	4-3	5-4	6-5	Mean
																												Change in mean	1.01268	1.01925	-0.505147	0.957348	1.20605
																												Lower conf. limit	-0.650885	-1.54255	-3.24212	-0.75044	-0.38214
																												Upper conf. limit	2.67624	3.58105	2.23182	2.66513	2.79425
																												Typical error	3.92461	6.04369	6.45695	4.02894	3.7468	4.97779
																												Lower conf. limit	3.25793	5.01704	5.3601	3.34454	3.11033	4.52096
																												Upper conf. limit	4.97642	7.66343	8.18745	5.10872	4.75096	5.59478
																												Bias correction factor	1.00806	1.00806	1.00806	1.00806	1.00806	1.00207
																												Smallest effect from pure SD	5.96936	5.82528	5.94681	6.05833	6.06692	5.99103
																												Lower conf. limit	4.52667	4.37707	4.46189	4.59348	4.60399	4.52586
																												Upper conf. limit	7.12572	6.97919	7.12887	7.23234	7.24005	7.1625
																												Smallest effect from observed SD	6.02075	5.94937	6.08542	6.11168	6.11302	6.07319
																												Lower conf. limit	4.99799	4.93874	5.05168	5.07348	5.07459	5.04152
																												Upper conf. limit	7.63434	7.54383	7.71634	7.74965	7.75134	7.70083
																												DF	31	31	31	31	31	120.9
																												Stdized change in mean	0.0339291	0.034994	-0.0169888	0.0316043	0.0397583
																												Lower conf. limit	-0.0218075	-0.0529605	-0.109037	-0.0247738	-0.0125975
																												Upper conf. limit	0.0896657	0.122948	0.0750595	0.0879824	0.0921142
																												Stdized typical error	0.131492	0.207499	0.217157	0.133005	0.123516	0.163927
																												Lower conf. limit	0.109155	0.172251	0.180268	0.110411	0.102534	0.148883
																												Upper conf. limit	0.166732	0.263109	0.275356	0.168651	0.156619	0.184245
																												Pearson r	0.983915	0.960063	0.957201	0.983694	0.985987	0.977077
																												Lower conf. limit	0.970569	0.92765	0.922557	0.970169	0.974339
																												Upper conf. limit	0.991235	0.97812	0.976536	0.991115	0.992368
																												Bias correction factor	1.00057	1.00139	1.00149	1.00058	1.0005
																												Intraclass r	0.984146	0.961395	0.957866	0.983785	0.985986	0.974907
																												Lower conf. limit	0.971299	0.930755	0.924533	0.97065	0.974611	0.9616
																												Upper conf. limit	0.991268	0.978627	0.976654	0.991068	0.992285	0.984851
																												Effective no. of trials	2	2	2	2	2	4.9
																												F	125.153	50.8062	46.4673	122.342	141.716	191.375
																												Numerator DF	31	31	31	31	31	31
																												Denominator DF	31	31	31	31	31	120.9
																												F lower	68.685	27.8828	25.5016	67.1422	77.775	123.705
																												F upper	228.046	92.5755	84.6695	222.923	258.226	319.546
																												Fisher r	2.40746	1.94671	1.91137	2.4006	2.47694	2.22862
																												Fisher SE^-2	29	29	29	29	29
																												Pure variance	890.833	848.348	884.115	917.585	920.188	897.311
																												SE of pure variance	230.151	224.567	234.917	237.154	237.267	234.2
																												LCL	512.268	478.969	497.711	527.501	529.918	512.086
																												UCL	1269.4	1217.73	1270.52	1307.67	1310.46	1282.54

## Sheet: Between day SCS 
	CONSECUTIVE PAIRWISE ANALYSIS OF TRIALS FOR RELIABILITY
	Hover cursor for citation:			If your data consist of simultaneous measurement with two devices on two occasions, read the Apr 2024 update and download the relevant workbook.
	Hover cursor for updates:		2019	2018	2015	2012	2010	2009
	This spreadsheet calculates reliability statistics for consecutive pairs of trials and for the means of these statistics when there are >2 trials.
	For trials spaced at equal intervals, these means are better estimates of test-retest reliability than the more usual ANOVA-based reliablity statistics.
	But see the 1-way and 2-way spreadsheets in this workbook for such analyses.
	The reliability statistics are calculated for raw data and after log transformation.
	See the instructions in dark red to help you decide between which is better for your data.
	The data shown here are what you would expect for countermovement-jump height (best of three jumps) of team-sport athletes in trials separated by only a day or two.
	I generated the data by putting appropriate means and SD into the 2-way spreadsheet.
	Delete and replace the numbers in blue. Stats you might want are in red. Don't change any cells with a colored background.
	Missing values must be blanks or the graphs will display incorrectly. (The X values will plot as consecutive integers.)
	Clear all the "delete" and #NUM! corresponding to missing values. Restore the formula (by copying an adjacent cell) if you restore a missing value or for new data.
	Check the graphs (especially of the change scores) for outliers and non-uniformity of scatter. The log-transformed variables may show less non-uniformity.
	For more than 20 subjects, COPY any number of rows after the first data row and INSERT in the same place without deselecting.
	Do NOT copy and insert the first data row.											Use analysis of RAW data in one or more of the following situations:										Use LOG transformation in one or more of the following situations:
	Double-click on any of the red mean or SD cells to check that you have done this operation properly.											the data can be zero or negative;										the data can only be positive and non-zero;
	Colored boxes should enclose all rows of your data.											the data were measured from an arbitrary reference value;										the between-subject SD or change-score SD is more than ~20% of the mean;
	For less than 20 subjects, delete or clear any unwanted or empty rows.											the magnitude of the error is expected to be similar for all subjects.										the magnitude of the percent or factor error is expected to be similar for all subjects.
	To remove a trial, clear its data, or set the corrresponding "Include which trials?" cell to 0 or blank.
	For more than 6 trials, copy and insert the entire column(s) for Trials 5 and/or 6 and their change scores for the RAW and the LOG data.											Missing values produce delete in the panel of change scores.										Missing values produce #NUM! in the panel of log-transformed data.							Missing values produce delete in the panel of change scores.
	And follow the instructions in the cells indicated by "Hover cursor for >6 trials". If such editing is too difficult for you, contact me.											Clear delete from these cells to stop them plotting as zeros.										Clear #NUM! from these cells to get complete analyses.							Clear delete from these cells to stop them plotting as zeros.
												Copy-paste or drag a corner to restore formulae to those cells if you enter new data.										Copy-paste or drag a corner to restore formulae to those cells if you enter new data.							Copy-paste or -drag to restore formulae to those cells if you enter new data.
		Choose smallest effect:	0.2
		Choose conf. limits (%):	90			Hover cursor for >6 trials:	Read	me				Hover cursor for >6 trials:	Read me	Read	me	Do not							Hover cursor for >6 trials:	Read me	Read	me	Do not			Hover cursor for >6 trials:	Read me	Read	me	Do not
		RAW Data									Change scores of raw data					modify	Any				100*LOG-Transformed Data						modify		Change scores of Log-transformed data					modify	Any
		Trial:	WDAY	WEND	WDAY	WEND	WDAY	WEND	Mean		WEND-WDAY	WDAY-WEND	WEND-WDAY	WDAY-WEND	WEND-WDAY	this col.	subject?				WDAY	WEND	WDAY	WEND	WDAY	WEND	this col.		WEND-WDAY	WDAY-WEND	WEND-WDAY	WDAY-WEND	WEND-WDAY	this col.	subject?
		1D-BV	279	285	283	283	285	303			6	-2	0	2	18		1			1D-BV	563.121	565.249	564.545	564.545	565.249	571.373			2.12774	-0.704228	0	0.704228	6.12436		1
		2R-BV	235	252	246	246	250	254			17	-6	0	4	4		1			2R-BV	545.959	552.943	550.533	550.533	552.146	553.733			6.98436	-2.40976	0	1.61294	1.58733		1
		3A-BI	365	386	379	407	277	384			21	-7	28	-130	107		1			3A-BI	589.99	595.584	593.754	600.881	562.402	595.064			5.594	-1.83012	7.1277	-38.4796	32.6625		1
		4F-BH	262	292	281	293	264	309			30	-11	12	-29	45		1			4F-BH	556.834	567.675	563.835	568.017	557.595	573.334			10.8409	-3.83991	4.18179	-10.4224	15.7392		1
		5W-ST	375	416	372	395	377	370			41	-44	23	-18	-7		1			5W-ST	592.693	603.069	591.889	597.889	593.225	591.35			10.3759	-11.1791	5.99919	-4.66406	-1.87422		1
		7J-BV	160	165	151	151	161	145			5	-14	0	10	-16		1			7J-BV	507.517	510.595	501.728	501.728	508.14	497.673			3.07717	-8.86656	0	6.41245	-10.4671		1
		9D-BH	352	356	347	363	384	365			4	-9	16	21	-19		1			9D-BH	586.363	587.493	584.932	589.44	595.064	589.99			1.12996	-2.5606	4.50781	5.62397	-5.07452		1
		10A-BH	152	148	161	156	149	161			-4	13	-5	-7	12		1			10A-BH	502.388	499.721	508.14	504.986	500.395	508.14			-2.66682	8.41921	-3.15484	-4.59097	7.74581		1
		11O-BH	372	393	360	361	365	398			21	-33	1	4	33		1			11O-BH	591.889	597.381	588.61	588.888	589.99	598.645			5.49158	-8.77056	0.277393	1.10194	8.65547		1
		12A-BV	154	152	168	172	174	176			-2	16	4	2	2		1			12A-BV	503.695	502.388	512.396	514.749	515.906	517.048			-1.30721	10.0083	2.35305	1.15608	1.14287		1
		13M-LB	230	253	235	244	246	248			23	-18	9	2	2		1			13M-LB	543.808	553.339	545.959	549.717	550.533	551.343			9.53102	-7.3804	3.75827	0.816331	0.809721		1
		14G-NX	263	264	285	263	290	293			1	21	-22	27	3		1			14G-NX	557.215	557.595	565.249	557.215	566.988	568.017			0.379507	7.65401	-8.03351	9.77269	1.02917		1
		15I-NX	324	312	312	348	328	330			-12	0	36	-20	2		1			15I-NX	578.074	574.3	574.3	585.22	579.301	579.909			-3.77403	0	10.9199	-5.91889	0.607905		1
		16N-NX	393	394	383	386	375	414			1	-11	3	-11	39		1			16N-NX	597.381	597.635	594.803	595.584	592.693	602.587			0.25413	-2.83159	0.780238	-2.89113	9.89399		1
		17K-NX	250	219	228	239	237	225			-31	9	11	-2	-12		1			17K-NX	552.146	538.907	542.935	547.646	546.806	541.61			-13.2389	4.02739	4.71179	-0.840341	-5.19597		1
		18R-NX	324	317	341	338	333	343			-7	24	-3	-5	10		1			18R-NX	578.074	575.89	583.188	582.305	580.814	583.773			-2.18417	7.29807	-0.883658	-1.49034	2.9588		1
		19C-NX	330	328	341	330	337	311			-2	13	-11	7	-26		1			19C-NX	579.909	579.301	583.188	579.909	582.008	573.979			-0.607905	3.88689	-3.27898	2.09903	-8.029		1
		20B-NX	278	247	239	278	288	262			-31	-8	39	10	-26		1			20B-NX	562.762	550.939	547.646	562.762	566.296	556.834			-11.8233	-3.29248	15.1158	3.53394	-9.4616		1
		21N-NX	275	285	283	264	257	274			10	-2	-19	-7	17		1			21N-NX	561.677	565.249	564.545	557.595	554.908	561.313			3.57181	-0.704228	-6.94978	-2.6873	6.4052		1
		22S-NX	521	518	497	502	520	519			-3	-21	5	18	-1		1			22S-NX	625.575	624.998	620.859	621.86	625.383	625.19			-0.57748	-4.13852	1.00101	3.52287	-0.192493		1
		23K-NX	289	292	294	289	320	300			3	2	-5	31	-20		1			23K-NX	566.643	567.675	568.358	566.643	576.832	570.378			1.03271	0.682597	-1.71531	10.1894	-6.45385		1
		24T-NX	241	256	237	251	274	263			15	-19	14	23	-11		1			24T-NX	548.48	554.518	546.806	552.545	561.313	557.215			6.03805	-7.71173	5.73928	8.76752	-4.09741		1
		25R-NX	213	251	227	252	246	249			38	-24	25	-6	3		1			25R-NX	536.129	552.545	542.495	552.943	550.533	551.745			16.4161	-10.0503	10.4479	-2.40976	1.21214		1
		26R-ST	410	407	398	391	392	390			-3	-9	-7	1	-2		1			26R-ST	601.616	600.881	598.645	596.871	597.126	596.615			-0.734397	-2.23612	-1.77444	0.255428	-0.51151		1
		27K-ST	298	302	310	309	321	345			4	8	-1	12	24		1			27K-ST	569.709	571.043	573.657	573.334	577.144	584.354			1.33335	2.61453	-0.323102	3.80998	7.21033		1
		28O-BC	249	249	233	233	246	246			0	-16	0	13	0		1			28O-BC	551.745	551.745	545.104	545.104	550.533	550.533			0	-6.64144	0	5.42931	0		1
		29T-SM	198	198	203	203	206	206			0	5	0	3	0		1			29T-SM	528.827	528.827	531.321	531.321	532.788	532.788			0	2.49389	0	1.46702	0		1
	For your data, you may have to set max and min values of X and Y axes to appropriate values.	30H-BC	137	137	138	138	126	126			0	1	0	-12	0		1			30H-BC	491.998	491.998	492.725	492.725	483.628	483.628			0	0.727276	0	-9.09718	0		1
		31F-SH	230	230	238	238	249	249			0	8	0	11	0		1			31F-SH	543.808	543.808	547.227	547.227	551.745	551.745			0	3.41914	0	4.51822	0		1
		32Z-NX	271	271	294	294	294	294			0	23	0	0	0		1			32Z-NX	560.212	560.212	568.358	568.358	568.358	568.358			0	8.14609	0	0	0		1
		33R-LP	263	262	270	265	267	267			-1	8	-5	2	0		1			33R-LP	557.215	556.834	559.842	557.973	558.725	558.725			-0.380953	3.00775	-1.86921	0.751883	0		1
		34J-NX	301	307	327	321	313	315			6	20	-6	-8	2		1			34J-NX	570.711	572.685	578.996	577.144	574.62	575.257			1.97375	6.31124	-1.8519	-2.52379	0.636945		1
		Mean	281.062	285.75	283.156	287.594	285.969	291.688	285.87	Mean of change	4.6875	-2.59375	4.4375	-1.625	5.71875	Mean	32			Mean	559.505	561.032	560.518	561.989	561.537	563.195	561.296	Mean	1.52678	-0.514102	1.47145	-0.452201	1.65825		32
		SD	83.1966	85.2518	79.9605	81.8227	80.0248	84.0317	82.405	SD of change	15.7038	16.4294	14.039	26.9991	24.8923	20.3087				SD	30.5033	31.0465	29.6988	30.0624	29.7948	31.0597	30.3659	SD	5.78337	5.84407	4.87302	8.47353	8.00198	6.74062
		Total no. of subjects	32	32	32	32	32	32	32	Total no. of subjects	32	32	32	32	32	32				N	32	32	32	32	32	32		N	32	32	32	32	32
		Include which trials?	1	1	1	1	1	1												Include which trials?	1	1	1	1	1	1
		DF	31	31	31	31	31	31	31											DF	31	31	31	31	31	31	Mean	Factor change in mean	1.01538	0.994872	1.01482	0.995488	1.01672	Mean
																				Back-transformed mean	269.092	273.232	271.83	275.86	274.615	279.207	273.954	SD of change as a factor	1.05954	1.06018	1.04994	1.08843	1.08331	1.06973
																				SD as a ×/÷ factor	1.35667	1.36406	1.3458	1.3507	1.34709	1.36424	1.35481	Change in mean (%)	1.53849	-0.512782	1.48233	-0.45118	1.67208
																				SD as a CV (%)	35.6669	36.406	34.58	35.0701	34.7091	36.4239	35.4807	SD of change as CV (%)	5.95388	6.01822	4.99371	8.8429	8.33086	6.97299
									Measures of reliability via the RAW variable											Total no. of subjects	32	32	32	32	32	32	32	Total no. of subjects	32	32	32	32	32	32
									Raw	Trials	WEND-WDAY	WDAY-WEND	WEND-WDAY	WDAY-WEND	WEND-WDAY	Mean											Measures of reliability via the LOG-TRANSFORMED variable
										Change in mean	4.6875	-2.59375	4.4375	-1.625	5.71875				Clear #NUM! and "delete" from the log-transformed cells to stop them plotting as zeros.								Factors	Trials	WEND-WDAY	WDAY-WEND	WEND-WDAY	WDAY-WEND	WEND-WDAY	Mean
										Lower conf. limit	-0.0193674	-7.51812	0.229624	-9.71739	-1.74218				Restore the log-transformation formula to those cells if you enter new data.									Factor change in mean	1.01538	0.994872	1.01482	0.995488	1.01672
										Upper conf. limit	9.39437	2.33062	8.64538	6.46739	13.1797													Lower conf. limit	0.997936	0.977597	1.00011	0.970524	0.992626
										Conf. limits as ±value	4.70687	4.92437	4.20788	8.09239	7.46093													Upper conf. limit	1.03314	1.01245	1.02975	1.02109	1.0414
										Typical error	11.1043	11.6174	9.92705	19.0912	17.6015	14.3604												Conf. limits as ×/÷factor	1.01749	1.01767	1.01471	1.02572	1.02427
										Lower conf. limit	9.21796	9.64391	8.24073	15.8482	14.6115	13.0425												Factor typical error	1.04174	1.04219	1.03506	1.06175	1.05821	1.04882
										Upper conf. limit	14.0802	14.7309	12.5876	24.2078	22.3188	16.1403												Lower conf. limit	1.03453	1.0349	1.02902	1.051	1.04809	1.04424
										Conf. limits as approx. ×/÷factor	1.23591	1.23591	1.23591	1.23591	1.23591	1.11244												Upper conf. limit	1.05322	1.0538	1.04466	1.07894	1.07438	1.05503
										Bias correction factor	1.00806	1.00806	1.00806	1.00806	1.00806	1.00207												Conf. limits as approx. ×/÷factor	1.00899	1.00909	1.00757	1.0132	1.01247	1.00515
										Smallest effect from pure SD	16.6991	16.3656	16.0571	15.7289	16.0285	16.2288												Bias correction factor	1.00033	1.00033	1.00028	1.00048	1.00046	1.0001
										Lower conf. limit	12.6614	12.3976	12.1851	11.7523	12.0216	12.2433												Smallest effect from pure SD	1.06291	1.06204	1.06116	1.0604	1.06163	1.06181
										Upper conf. limit	19.9351	19.5439	19.1621	18.886	19.2174	19.4126												Lower conf. limit	1.04734	1.04668	1.04611	1.04507	1.04608	1.04639
										Smallest effect from observed SD	16.8461	16.5297	16.1794	16.1858	16.4105	16.481												Upper conf. limit	1.07555	1.07452	1.07339	1.07278	1.0742	1.07431
										Lower conf. limit	13.9844	13.7218	13.431	13.4363	13.6229	13.6813												Smallest effect from observed SD	1.06349	1.06264	1.06158	1.06169	1.06276	1.06261
										Upper conf. limit	21.3609	20.9597	20.5156	20.5236	20.8086	20.898												Lower conf. limit	1.05242	1.05173	1.05086	1.05094	1.05183	1.05171
										Degrees of freedom	31	31	31	31	31	120.9												Upper conf. limit	1.08118	1.08009	1.07872	1.07885	1.08024	1.08005
									Standardized (when ICC>0)																			Degrees of freedom	31	31	31	31	31	120.9
										Change in mean	0.0561409	-0.0316976	0.0552714	-0.0206626	0.0713572												Percents
										Lower conf. limit	-0.000231958	-0.0918771	0.00286009	-0.123561	-0.0217386													Change in mean (%)	1.53849	-0.512782	1.48233	-0.45118	1.67208
										Upper conf. limit	0.112514	0.0284819	0.107683	0.0822356	0.164453													Lower conf. limit	-0.206449	-2.24026	0.0108669	-2.94764	-0.737434
										Conf. limits as ±value	0.0563728	0.0601795	0.0524114	0.102898	0.0930958													Upper conf. limit	3.31395	1.24522	2.97544	2.1095	4.14008
										Typical error	0.132993	0.141973	0.123647	0.242753	0.219628	0.174266												Conf. limits as approx. ±value	1.7602	1.74274	1.48229	2.52857	2.43876
										Lower conf. limit	0.110401	0.117856	0.102643	0.201516	0.182319	0.158273												Typical error as a CV (%)	4.17423	4.21896	3.5058	6.17483	5.8214	4.88175
										Upper conf. limit	0.168635	0.180023	0.156785	0.307812	0.278489	0.195866												Lower conf. limit	3.45306	3.48993	2.90172	5.09965	4.80914	4.42398
										Conf. limits as approx. ×/÷factor	1.23591	1.23591	1.23591	1.23591	1.23591	1.11244												Upper conf. limit	5.32226	5.3796	4.46608	7.89356	7.43835	5.50321
										Bias correction factor	1.00806	1.00806	1.00806	1.00806	1.00806	1.00207												Conf. limits as approx. ×/÷factor	1.2415	1.24156	1.24061	1.24413	1.24367	1.11533
									Correlations																			Bias correction factor	1.00823	1.00823	1.00821	1.00831	1.0083	1.00212
										Pearson correlation	0.983487	0.982851	0.985702	0.946338	0.956567	0.975118												Smallest effect from pure SD	6.29057	6.20443	6.11611	6.03998	6.16309	6.18143
										Lower conf. limit	0.969792	0.968636	0.973819	0.903336	0.921431													Lower conf. limit	4.73371	4.66786	4.61093	4.50728	4.60843	4.63935
										Upper conf. limit	0.991002	0.990653	0.992212	0.970507	0.976185													Upper conf. limit	7.55492	7.45184	7.33926	7.27765	7.42044	7.43143
										Bias correction factor	1.00058	1.00061	1.00051	1.00186	1.00151													Smallest effect from observed SD	6.3486	6.26442	6.15842	6.16855	6.27582	6.26139
										Intraclass correlation (ICC)	0.983788	0.981564	0.985957	0.947874	0.956941	0.971631												Lower conf. limit	5.24242	5.17326	5.08616	5.09449	5.18262	5.17077
										Lower conf. limit	0.970655	0.966661	0.974558	0.907012	0.922906	0.956648												Upper conf. limit	8.11751	8.009	7.87241	7.88546	8.02369	8.0051
										Upper conf. limit	0.99107	0.98984	0.992269	0.971052	0.976137	0.982855											Standardized (when ICC>0)
										Effective no. of trials	2	2	2	2	2	4.9												Change in mean	0.0500531	-0.017081	0.0495741	-0.0154214	0.0554541
										F	122.365	107.486	141.418	37.3684	45.4481	168.826												Lower conf. limit	-0.00677512	-0.0752791	0.000366093	-0.102035	-0.0247521
										Numerator DF	31	31	31	31	31	31												Upper conf. limit	0.106881	0.041117	0.098782	0.0711918	0.13566
										Denominator DF	31	31	31	31	31	120.9												Conf. limits as ±value	0.0568282	0.0581981	0.049208	0.0866132	0.0802062
										F lower	67.1547	58.989	77.6114	20.5081	24.9422	109.129												Typical error	0.134067	0.137299	0.116089	0.204334	0.189219	0.156963
										F upper	222.965	195.853	257.683	68.0902	82.8124	281.894												Lower conf. limit	0.111293	0.113975	0.0963692	0.169624	0.157076	0.142558
										Fisher r	2.39424	2.37516	2.46679	1.7955	1.90386	2.18711												Upper conf. limit	0.169997	0.174095	0.147202	0.259097	0.239931	0.176419
										Fisher SE^-2	29	29	29	29	29													Conf. limits as approx. ×/÷factor	1.23591	1.23591	1.23591	1.23591	1.23591	1.11244
										Pure variance	6971.47	6695.81	6445.78	6184.99	6422.83	6584.36												Bias correction factor	1.00806	1.00806	1.00806	1.00806	1.00806	1.00207
										SE of pure variance	1801.8	1734.68	1662.07	1660.99	1708.28	1724.71											Correlations
										LCL	4007.77	3842.52	3711.91	3452.91	3612.96	3747.47												Pearson correlation	0.983084	0.983053	0.987222	0.961258	0.967373	0.978444
										UCL	9935.17	9549.11	9179.64	8917.07	9232.7	9421.25												Lower conf. limit	0.969061	0.969005	0.976589	0.929781	0.940714
																												Upper conf. limit	0.990781	0.990764	0.993043	0.97878	0.982155
																												Bias correction factor	1.0006	1.0006	1.00045	1.00135	1.00114
																												Intraclass correlation	0.983529	0.982739	0.987601	0.962521	0.967695	0.976999
																												Lower conf. limit	0.97019	0.968769	0.977523	0.932744	0.941908	0.96477
																												Upper conf. limit	0.990927	0.99049	0.993176	0.979256	0.982141	0.986123
																											Measures of reliability of log-transformed variable
																													WEND-WDAY	WDAY-WEND	WEND-WDAY	WDAY-WEND	WEND-WDAY	Mean
																												Change in mean	1.52678	-0.514102	1.47145	-0.452201	1.65825
																												Lower conf. limit	-0.206663	-2.26574	0.0108663	-2.99196	-0.740167
																												Upper conf. limit	3.26022	1.23753	2.93203	2.08756	4.05667
																												Typical error	4.08946	4.13238	3.44575	5.99169	5.65826	4.76634
																												Lower conf. limit	3.39478	3.43041	2.86041	4.97387	4.69708	4.32892
																												Upper conf. limit	5.18546	5.23988	4.36923	7.5975	7.1747	5.35712
																												Bias correction factor	1.00806	1.00806	1.00806	1.00806	1.00806	1.00207
																												Smallest effect from pure SD	6.10064	6.01956	5.93637	5.8646	5.98064	5.9979
																												Lower conf. limit	4.62509	4.56219	4.50779	4.40865	4.50539	4.53495
																												Upper conf. limit	7.28314	7.18725	7.08243	7.02501	7.15803	7.16826
																												Smallest effect from observed SD	6.15522	6.07603	5.97624	5.98578	6.08676	6.07319
																												Lower conf. limit	5.10962	5.04389	4.96104	4.96896	5.05279	5.04152
																												Upper conf. limit	7.80485	7.70444	7.5779	7.58999	7.71804	7.70083
																												DF	31	31	31	31	31	120.9
																												Stdized change in mean	0.0500531	-0.017081	0.0495741	-0.0154214	0.0554541
																												Lower conf. limit	-0.00677512	-0.0752791	0.000366093	-0.102035	-0.0247521
																												Upper conf. limit	0.106881	0.041117	0.098782	0.0711918	0.13566
																												Stdized typical error	0.134067	0.137299	0.116089	0.204334	0.189219	0.156963
																												Lower conf. limit	0.111293	0.113975	0.0963692	0.169624	0.157076	0.142558
																												Upper conf. limit	0.169997	0.174095	0.147202	0.259097	0.239931	0.176419
																												Pearson r	0.983084	0.983053	0.987222	0.961258	0.967373	0.978444
																												Lower conf. limit	0.969061	0.969005	0.976589	0.929781	0.940714
																												Upper conf. limit	0.990781	0.990764	0.993043	0.97878	0.982155
																												Bias correction factor	1.0006	1.0006	1.00045	1.00135	1.00114
																												Intraclass r	0.983529	0.982739	0.987601	0.962521	0.967695	0.976999
																												Lower conf. limit	0.97019	0.968769	0.977523	0.932744	0.941908	0.96477
																												Upper conf. limit	0.990927	0.99049	0.993176	0.979256	0.982141	0.986123
																												Effective no. of trials	2	2	2	2	2	4.9
																												F	120.426	114.866	160.307	52.3632	60.9106	209.138
																												Numerator DF	31	31	31	31	31	31
																												Denominator DF	31	31	31	31	31	120.9
																												F lower	66.0908	63.0394	87.9779	28.7373	33.4282	135.187
																												F upper	219.432	209.301	292.101	95.4127	110.987	349.204
																												Fisher r	2.38208	2.38116	2.5234	1.96221	2.04966	2.2597
																												Fisher SE^-2	29	29	29	29	29
																												Pure variance	930.444	905.877	881.012	859.837	894.2	899.371
																												SE of pure variance	240.543	234.39	226.773	227.335	235.118	234.202
																												LCL	534.785	520.339	508.003	485.905	507.464	514.144
																												UCL	1326.1	1291.42	1254.02	1233.77	1280.94	1284.6

## Sheet: 24hr MPR Carotenoids (mg)
	CONSECUTIVE PAIRWISE ANALYSIS OF TRIALS FOR RELIABILITY
	Hover cursor for citation:			If your data consist of simultaneous measurement with two devices on two occasions, read the Apr 2024 update and download the relevant workbook.
	Hover cursor for updates:		2019	2018	2015	2012	2010	2009
	This spreadsheet calculates reliability statistics for consecutive pairs of trials and for the means of these statistics when there are >2 trials.
	For trials spaced at equal intervals, these means are better estimates of test-retest reliability than the more usual ANOVA-based reliablity statistics.
	But see the 1-way and 2-way spreadsheets in this workbook for such analyses.
	The reliability statistics are calculated for raw data and after log transformation.
	See the instructions in dark red to help you decide between which is better for your data.
	The data shown here are what you would expect for countermovement-jump height (best of three jumps) of team-sport athletes in trials separated by only a day or two.
	I generated the data by putting appropriate means and SD into the 2-way spreadsheet.
	Delete and replace the numbers in blue. Stats you might want are in red. Don't change any cells with a colored background.
	Missing values must be blanks or the graphs will display incorrectly. (The X values will plot as consecutive integers.)
	Clear all the "delete" and #NUM! corresponding to missing values. Restore the formula (by copying an adjacent cell) if you restore a missing value or for new data.
	Check the graphs (especially of the change scores) for outliers and non-uniformity of scatter. The log-transformed variables may show less non-uniformity.
	For more than 20 subjects, COPY any number of rows after the first data row and INSERT in the same place without deselecting.
	Do NOT copy and insert the first data row.											Use analysis of RAW data in one or more of the following situations:										Use LOG transformation in one or more of the following situations:
	Double-click on any of the red mean or SD cells to check that you have done this operation properly.											the data can be zero or negative;										the data can only be positive and non-zero;
	Colored boxes should enclose all rows of your data.											the data were measured from an arbitrary reference value;										the between-subject SD or change-score SD is more than ~20% of the mean;
	For less than 20 subjects, delete or clear any unwanted or empty rows.											the magnitude of the error is expected to be similar for all subjects.										the magnitude of the percent or factor error is expected to be similar for all subjects.
	To remove a trial, clear its data, or set the corrresponding "Include which trials?" cell to 0 or blank.
	For more than 6 trials, copy and insert the entire column(s) for Trials 5 and/or 6 and their change scores for the RAW and the LOG data.											Missing values produce delete in the panel of change scores.										Missing values produce #NUM! in the panel of log-transformed data.							Missing values produce delete in the panel of change scores.
	And follow the instructions in the cells indicated by "Hover cursor for >6 trials". If such editing is too difficult for you, contact me.											Clear delete from these cells to stop them plotting as zeros.										Clear #NUM! from these cells to get complete analyses.							Clear delete from these cells to stop them plotting as zeros.
												Copy-paste or drag a corner to restore formulae to those cells if you enter new data.										Copy-paste or drag a corner to restore formulae to those cells if you enter new data.							Copy-paste or -drag to restore formulae to those cells if you enter new data.
		Choose smallest effect:	0.2
		Choose conf. limits (%):	90			Hover cursor for >6 trials:	Read	me				Hover cursor for >6 trials:	Read me	Read	me	Do not							Hover cursor for >6 trials:	Read me	Read	me	Do not			Hover cursor for >6 trials:	Read me	Read	me	Do not
		RAW Data									Change scores of raw data					modify	Any				100*LOG-Transformed Data						modify		Change scores of Log-transformed data					modify	Any
		Trial:	WDAY	WEND	3	4	5	6	Mean		WEND-WDAY	3-WEND	4-3	5-4	6-5	this col.	subject?				WDAY	WEND	3	4	5	6	this col.		WEND-WDAY	3-WEND	4-3	5-4	6-5	this col.	subject?
		1D-BV	0.571947	1.27438							0.702432						1			1D-BV	-55.8709	24.2459							80.1168	delete					1
		2R-BV	2.21188	2.29543							0.0835455						1			2R-BV	79.3843	83.0919							3.70754	delete					1
		3A-BI	1.0382	1.02202							-0.0161787						1			3A-BI	3.74879	2.17818							-1.57061	delete					1
		4F-BH	1.02689	1.33915							0.31226						1			4F-BH	2.65342	29.2035							26.55	delete					1
		5W-ST	1.44838	0.758043							-0.690339						1			5W-ST	37.0447	-27.7015							-64.7463	delete					1
		7J-BV	0.580454	0.946054							0.3656						1			7J-BV	-54.3944	-5.54557							48.8488	delete					1
		9D-BH	1.03046	0.238027							-0.792433						1			9D-BH	3.00052	-143.537							-146.538	delete					1
		10A-BH	0.40137	1.50815							1.10678						1			10A-BH	-91.2871	41.0881							132.375	delete					1
		11O-BH	2.02443	1.77627							-0.248161						1			11O-BH	70.529	57.4517							-13.0773	delete					1
		12A-BV	1.08963	1.94187							0.852242						1			12A-BV	8.58386	66.3653							57.7814	delete					1
		13M-LB	0.24983	0.519741							0.269911						1			13M-LB	-138.698	-65.4425							73.2551	delete					1
		14G-NX	0.677438	1.03603							0.35859						1			14G-NX	-38.9437	3.53945							42.4832	delete					1
		15I-NX	0.354507	1.23737							0.882861						1			15I-NX	-103.703	21.2986							125.001	delete					1
		16N-NX	0.521147	2.37841							1.85727						1			16N-NX	-65.1723	86.6434							151.816	delete					1
		17K-NX	1.03822	0.668256							-0.369966						1			17K-NX	3.75104	-40.3083							-44.0594	delete					1
		18R-NX	3.97296	0.333758							-3.6392						1			18R-NX	137.951	-109.734							-247.685	delete					1
		19C-NX	0.671904	0.985285							0.313381						1			19C-NX	-39.764	-1.48248							38.2815	delete					1
		20C-NX	1.8154	0.475982							-1.33942						1			20C-NX	59.6305	-74.2375							-133.868	delete					1
		21N-NX	2.35967	1.91076							-0.448908						1			21N-NX	85.852	64.75							-21.102	delete					1
		22S-NX	3.46266	0.76713							-2.69553						1			22S-NX	124.204	-26.5099							-150.714	delete					1
		23K-NX	0.862372	0.0902512							-0.772121						1			23K-NX	-14.8068	-240.516							-225.709	delete					1
		24T-NX	0.261027	3.36403							3.103						1			24T-NX	-134.313	121.314							255.627	delete					1
		25R-NX	0.877808	1.79155							0.913746						1			25R-NX	-13.0327	58.3084							71.3411	delete					1
		26R-ST	1.93429	0.899388							-1.0349						1			26R-ST	65.974	-10.6041							-76.5781	delete					1
		27K-ST	1.37312	1.31478							-0.0583369						1			27K-ST	31.7086	27.3672							-4.34138	delete					1
		28O-BC	0.985543	2.30691							1.32136						1			28O-BC	-1.45628	83.5907							85.047	delete					1
		29T-SM	0.408081	2.1425							1.73442						1			29T-SM	-89.629	76.1973							165.826	delete					1
	For your data, you may have to set max and min values of X and Y axes to appropriate values.	30H-BC	0.872263	1.53729							0.665031						1			30H-BC	-13.6665	43.0024							56.6688	delete					1
		31F-SH	0.640292	3.24027							2.59998						1			31F-SH	-44.5831	117.566							162.149	delete					1
		32Z-NX	2.47104	1.44381							-1.02723						1			32Z-NX	90.4638	36.7282							-53.7356	delete					1
		33R-LP	1.3235	0.59987							-0.72363						1			33R-LP	28.028	-51.1042							-79.1322	delete					1
		34J-NX	0.819195	0.438283							-0.380911						1			34J-NX	-19.9433	-82.4889							-62.5456	delete					1
		Mean	1.2305	1.33066					1.28058	Mean of change	0.10016					Mean	32			Mean	-2.71113	5.14742					1.21815	Mean	7.85855						32
		SD	0.897597	0.819252					0.859318	SD of change	1.35019					1.35019				SD	70.2596	78.4287					74.4563	SD	115.072					115.072
		Total no. of subjects	32	32	0	0	0	0	32	Total no. of subjects	32	0	0	0	0	32				N	32	32	0	0	0	0		N	32	0	0	0	0
		Include which trials?	1	1	1	1	0	0												Include which trials?	1	1	1	1	0	0
		DF	31	31	0	0	0	0	31											DF	31	31	0	0	0	0	Mean	Factor change in mean	1.08176					Mean
																				Back-transformed mean	0.973253	1.05282					1.01226	SD of change as a factor	3.16046					3.16046
																				SD as a ×/÷ factor	2.01899	2.19084					2.10552	Change in mean (%)	8.17559
																				SD as a CV (%)	101.899	119.084					110.552	SD of change as CV (%)	216.046					216.046
									Measures of reliability via the RAW variable											Total no. of subjects	32	32	0	0	0	0	32	Total no. of subjects	32	0	0	0	0	32
									Raw	Trials	WEND-WDAY	3-WEND	4-3	5-4	6-5	Mean											Measures of reliability via the LOG-TRANSFORMED variable
										Change in mean	0.10016								Clear #NUM! and "delete" from the log-transformed cells to stop them plotting as zeros.								Factors	Trials	WEND-WDAY	3-WEND	4-3	5-4	6-5	Mean
										Lower conf. limit	-0.304529								Restore the log-transformation formula to those cells if you enter new data.									Factor change in mean	1.08176
										Upper conf. limit	0.50485																	Lower conf. limit	0.766196
										Conf. limits as ±value	0.404689																	Upper conf. limit	1.52728
										Typical error	0.954727					0.954727												Conf. limits as ×/÷factor	1.41185
										Lower conf. limit	0.792546					0.792546												Factor typical error	2.2562					2.2562
										Upper conf. limit	1.2106					1.2106												Lower conf. limit	1.96493					1.96493
										Conf. limits as approx. ×/÷factor	1.23591					1.23591												Upper conf. limit	2.80597					2.80597
										Bias correction factor	1.00806					1.00806												Conf. limits as approx. ×/÷factor	1.195					1.195
										Smallest effect from pure SD																		Bias correction factor	1.00658					1.00658
										Lower conf. limit																		Smallest effect from pure SD
										Upper conf. limit																		Lower conf. limit
										Smallest effect from observed SD	0.171864					0.171864												Upper conf. limit
										Lower conf. limit	0.142669					0.142669												Smallest effect from observed SD	1.16057					1.16057
										Upper conf. limit	0.217924					0.217924												Lower conf. limit	1.13158					1.13158
										Degrees of freedom	31	0	0	0	0	31												Upper conf. limit	1.20783					1.20783
									Standardized (when ICC>0)																			Degrees of freedom	31	0	0	0	0	31
										Change in mean																	Percents
										Lower conf. limit																		Change in mean (%)	8.17559
										Upper conf. limit																		Lower conf. limit	-23.3804
										Conf. limits as ±value																		Upper conf. limit	52.7279
										Typical error						1.11103												Conf. limits as approx. ±value	38.0541
										Lower conf. limit						0.922297												Typical error as a CV (%)	125.62					125.62
										Upper conf. limit						1.40879												Lower conf. limit	96.4934					96.4934
										Conf. limits as approx. ×/÷factor						1.23591												Upper conf. limit	180.597					180.597
										Bias correction factor	1.00806					1.00806												Conf. limits as approx. ×/÷factor	1.36806					1.36806
									Correlations																			Bias correction factor	1.01182					1.01182
										Pearson correlation	-0.239197					-0.239197												Smallest effect from pure SD
										Lower conf. limit	-0.500044																	Lower conf. limit
										Upper conf. limit	0.0614416																	Upper conf. limit
										Bias correction factor	1.01629																	Smallest effect from observed SD	16.0571					16.0571
										Intraclass correlation (ICC)	-0.242024					-0.242024												Lower conf. limit	13.1582					13.1582
										Lower conf. limit	-0.498213					-0.498213												Upper conf. limit	20.7826					20.7826
										Upper conf. limit	0.0530308					0.0530308											Standardized (when ICC>0)
										Effective no. of trials	2					2												Change in mean
										F	0.610275					0.610275												Lower conf. limit
										Numerator DF	31					31												Upper conf. limit
										Denominator DF	31	0	0	0	0	31												Conf. limits as ±value
										F lower	0.334923					0.334923												Typical error						1.09283
										F upper	1.112					1.112												Lower conf. limit						0.907189
										Fisher r	-0.243923					-0.243923												Upper conf. limit						1.38571
										Fisher SE^-2	29																	Conf. limits as approx. ×/÷factor						1.23591
										Pure variance																		Bias correction factor	1.00806					1.00806
										SE of pure variance																	Correlations
										LCL																		Pearson correlation	-0.198693					-0.198693
										UCL																		Lower conf. limit	-0.467459
																												Upper conf. limit	0.103696
																												Bias correction factor	1.01658
																												Intraclass correlation	-0.200722					-0.200722
																												Lower conf. limit	-0.464856					-0.464856
																												Upper conf. limit	0.0962201					0.0962201
																											Measures of reliability of log-transformed variable
																													WEND-WDAY	3-WEND	4-3	5-4	6-5	Mean
																												Change in mean	7.85855
																												Lower conf. limit	-26.6317
																												Upper conf. limit	42.3488
																												Typical error	81.368					81.368
																												Lower conf. limit	67.5459					67.5459
																												Upper conf. limit	103.175					103.175
																												Bias correction factor	1.00806					1.00806
																												Smallest effect from pure SD
																												Lower conf. limit
																												Upper conf. limit
																												Smallest effect from observed SD	14.8913					14.8913
																												Lower conf. limit	12.3617					12.3617
																												Upper conf. limit	18.8822					18.8822
																												DF	31	0	0	0	0	31
																												Stdized change in mean
																												Lower conf. limit
																												Upper conf. limit
																												Stdized typical error						1.09283
																												Lower conf. limit						0.907189
																												Upper conf. limit						1.38571
																												Pearson r	-0.198693					-0.198693
																												Lower conf. limit	-0.467459
																												Upper conf. limit	0.103696
																												Bias correction factor	1.01658
																												Intraclass r	-0.200722					-0.200722
																												Lower conf. limit	-0.464856					-0.464856
																												Upper conf. limit	0.0962201					0.0962201
																												Effective no. of trials	2					2
																												F	0.665664					0.665664
																												Numerator DF	31					31
																												Denominator DF	31	0	0	0	0	31
																												F lower	0.365322					0.365322
																												F upper	1.21293					1.21293
																												Fisher r	-0.201372					-0.201372
																												Fisher SE^-2	29
																												Pure variance
																												SE of pure variance
																												LCL
																												UCL

## Sheet: 24hr MPRvsWFD Fruit (ser)
	CONSECUTIVE PAIRWISE ANALYSIS OF TRIALS FOR RELIABILITY
	Hover cursor for citation:			If your data consist of simultaneous measurement with two devices on two occasions, read the Apr 2024 update and download the relevant workbook.
	Hover cursor for updates:		2019	2018	2015	2012	2010	2009
	This spreadsheet calculates reliability statistics for consecutive pairs of trials and for the means of these statistics when there are >2 trials.
	For trials spaced at equal intervals, these means are better estimates of test-retest reliability than the more usual ANOVA-based reliablity statistics.
	But see the 1-way and 2-way spreadsheets in this workbook for such analyses.
	The reliability statistics are calculated for raw data and after log transformation.
	See the instructions in dark red to help you decide between which is better for your data.
	The data shown here are what you would expect for countermovement-jump height (best of three jumps) of team-sport athletes in trials separated by only a day or two.
	I generated the data by putting appropriate means and SD into the 2-way spreadsheet.
	Delete and replace the numbers in blue. Stats you might want are in red. Don't change any cells with a colored background.
	Missing values must be blanks or the graphs will display incorrectly. (The X values will plot as consecutive integers.)
	Clear all the "delete" and #NUM! corresponding to missing values. Restore the formula (by copying an adjacent cell) if you restore a missing value or for new data.
	Check the graphs (especially of the change scores) for outliers and non-uniformity of scatter. The log-transformed variables may show less non-uniformity.
	For more than 20 subjects, COPY any number of rows after the first data row and INSERT in the same place without deselecting.
	Do NOT copy and insert the first data row.											Use analysis of RAW data in one or more of the following situations:										Use LOG transformation in one or more of the following situations:
	Double-click on any of the red mean or SD cells to check that you have done this operation properly.											the data can be zero or negative;										the data can only be positive and non-zero;
	Colored boxes should enclose all rows of your data.											the data were measured from an arbitrary reference value;										the between-subject SD or change-score SD is more than ~20% of the mean;
	For less than 20 subjects, delete or clear any unwanted or empty rows.											the magnitude of the error is expected to be similar for all subjects.										the magnitude of the percent or factor error is expected to be similar for all subjects.
	To remove a trial, clear its data, or set the corrresponding "Include which trials?" cell to 0 or blank.
	For more than 6 trials, copy and insert the entire column(s) for Trials 5 and/or 6 and their change scores for the RAW and the LOG data.											Missing values produce delete in the panel of change scores.										Missing values produce #NUM! in the panel of log-transformed data.							Missing values produce delete in the panel of change scores.
	And follow the instructions in the cells indicated by "Hover cursor for >6 trials". If such editing is too difficult for you, contact me.											Clear delete from these cells to stop them plotting as zeros.										Clear #NUM! from these cells to get complete analyses.							Clear delete from these cells to stop them plotting as zeros.
												Copy-paste or drag a corner to restore formulae to those cells if you enter new data.										Copy-paste or drag a corner to restore formulae to those cells if you enter new data.							Copy-paste or -drag to restore formulae to those cells if you enter new data.
		Choose smallest effect:	0.2
		Choose conf. limits (%):	90			Hover cursor for >6 trials:	Read	me				Hover cursor for >6 trials:	Read me	Read	me	Do not							Hover cursor for >6 trials:	Read me	Read	me	Do not			Hover cursor for >6 trials:	Read me	Read	me	Do not
		RAW Data									Change scores of raw data					modify	Any				100*LOG-Transformed Data						modify		Change scores of Log-transformed data					modify	Any
		Trial:	WDAY	WEND	3	4	5	6	Mean		WEND-WDAY	3-WEND	4-3	5-4	6-5	this col.	subject?				WDAY	WEND	3	4	5	6	this col.		WEND-WDAY	3-WEND	4-3	5-4	6-5	this col.	subject?
		1D-BV	0	-0.02							-0.02						1			1D-BV	#NUM!	#NUM!							delete	delete					#NUM!
		2R-BV	0	-0.14							-0.14						1			2R-BV	#NUM!	#NUM!							delete	delete					#NUM!
		3A-BI	-1.44	0							1.44						1			3A-BI	#NUM!	#NUM!							delete	delete					#NUM!
		4F-BH	-1.12	-1.03							0.09						1			4F-BH	#NUM!	#NUM!							delete	delete					#NUM!
		5W-ST	0.74	-0.4							-1.14						1			5W-ST	-30.1105	#NUM!							delete	delete					#NUM!
		7J-BV	0.87	-0.74							-1.61						1			7J-BV	-13.9262	#NUM!							delete	delete					#NUM!
		9D-BH	0.13	0.49							0.36						1			9D-BH	-204.022	-71.335							132.687	delete					1
		10A-BH	1.58	-0.3							-1.88						1			10A-BH	45.7425	#NUM!							delete	delete					#NUM!
		11O-BH	1.1	0.21							-0.89						1			11O-BH	9.53102	-156.065							-165.596	delete					1
		12A-BV	0	-0.42							-0.42						1			12A-BV	#NUM!	#NUM!							delete	delete					#NUM!
		13M-LB	1.4	-0.94							-2.34						1			13M-LB	33.6472	#NUM!							delete	delete					#NUM!
		14G-NX	0.53	-0.05							-0.58						1			14G-NX	-63.4878	#NUM!							delete	delete					#NUM!
		15I-NX	0.21	0							-0.21						1			15I-NX	-156.065	#NUM!							delete	delete					#NUM!
		16N-NX	-1.53	-1.15							0.38						1			16N-NX	#NUM!	#NUM!							delete	delete					#NUM!
		17K-NX	-0.43	-0.95							-0.52						1			17K-NX	#NUM!	#NUM!							delete	delete					#NUM!
		18R-NX	0.56	0							-0.56						1			18R-NX	-57.9818	#NUM!							delete	delete					#NUM!
		19C-NX	0.81	0.81							0						1			19C-NX	-21.0721	-21.0721							0	delete					1
		20C-NX	-0.65	0							0.65						1			20C-NX	#NUM!	#NUM!							delete	delete					#NUM!
		21N-NX	-0.15	0.72							0.87						1			21N-NX	#NUM!	-32.8504							delete	delete					#NUM!
		22S-NX	0.45	-0.98							-1.43						1			22S-NX	-79.8508	#NUM!							delete	delete					#NUM!
		23K-NX	0	-0.52							-0.52						1			23K-NX	#NUM!	#NUM!							delete	delete					#NUM!
		24T-NX	0.04	-1.44							-1.48						1			24T-NX	-321.888	#NUM!							delete	delete					#NUM!
		25R-NX	3.48	1.41							-2.07						1			25R-NX	124.703	34.359							-90.3443	delete					1
		26R-ST	-0.29	-0.86							-0.57						1			26R-ST	#NUM!	#NUM!							delete	delete					#NUM!
		27K-ST	-0.37	0.38							0.75						1			27K-ST	#NUM!	-96.7584							delete	delete					#NUM!
		28O-BC	0.13	-0.87							-1						1			28O-BC	-204.022	#NUM!							delete	delete					#NUM!
		29T-SM	0.96	1.45							0.49						1			29T-SM	-4.0822	37.1564							41.2386	delete					1
	For your data, you may have to set max and min values of X and Y axes to appropriate values.	30H-BC	0.44	0.37							-0.07						1			30H-BC	-82.0981	-99.4252							-17.3272	delete					1
		31F-SH	0.85	-0.43							-1.28						1			31F-SH	-16.2519	#NUM!							delete	delete					#NUM!
		32Z-NX	2.44	-2.16							-4.6						1			32Z-NX	89.1998	#NUM!							delete	delete					#NUM!
		33R-LP	0.85	0.05							-0.8						1			33R-LP	-16.2519	-299.573							-283.321	delete					1
		34J-NX	1.4	-1.71							-3.11						1			34J-NX	33.6472	#NUM!							delete	delete					#NUM!
		Mean	0.405938	-0.288125					0.0589063	Mean of change	-0.694063					Mean	32			Mean	#NUM!	#NUM!					#NUM!	Mean	-54.6661						7
		SD	1.0213	0.821448					0.926774	SD of change	1.23142					1.23142				SD	#NUM!	#NUM!					#NUM!	SD	138.168
		Total no. of subjects	32	32	0	0	0	0	32	Total no. of subjects	32	0	0	0	0	32				N	20	9	0	0	0	0		N	7	0	0	0	0
		Include which trials?	1	1	1	1	0	0												Include which trials?	1	1	1	1	0	0
		DF	31	31	0	0	0	0	31											DF	19	8	0	0	0	0	Mean	Factor change in mean	0.578879					Mean
																				Back-transformed mean								SD of change as a factor	3.9816					#VALUE!
																				SD as a ×/÷ factor								Change in mean (%)	-42.1121
																				SD as a CV (%)								SD of change as CV (%)	298.16					#VALUE!
									Measures of reliability via the RAW variable											Total no. of subjects	20	9	0	0	0	0	7	Total no. of subjects	7	0	0	0	0	7
									Raw	Trials	WEND-WDAY	3-WEND	4-3	5-4	6-5	Mean											Measures of reliability via the LOG-TRANSFORMED variable
										Change in mean	-0.694063								Clear #NUM! and "delete" from the log-transformed cells to stop them plotting as zeros.								Factors	Trials	WEND-WDAY	3-WEND	4-3	5-4	6-5	Mean
										Lower conf. limit	-1.06315								Restore the log-transformation formula to those cells if you enter new data.									Factor change in mean
										Upper conf. limit	-0.324972																	Lower conf. limit
										Conf. limits as ±value	0.369091																	Upper conf. limit
										Typical error	0.870745					0.870745												Conf. limits as ×/÷factor
										Lower conf. limit	0.72283					0.72283												Factor typical error						#VALUE!
										Upper conf. limit	1.10411					1.10411												Lower conf. limit						#VALUE!
										Conf. limits as approx. ×/÷factor	1.23591					1.23591												Upper conf. limit						#VALUE!
										Bias correction factor	1.00806					1.00806												Conf. limits as approx. ×/÷factor
										Smallest effect from pure SD	0.063471					0.063471												Bias correction factor
										Lower conf. limit	-0.0521126					-0.0847685												Smallest effect from pure SD
										Upper conf. limit	0.103792					0.123462												Lower conf. limit
										Smallest effect from observed SD	0.185355					0.185355												Upper conf. limit
										Lower conf. limit	0.153868					0.153868												Smallest effect from observed SD
										Upper conf. limit	0.235031					0.235031												Lower conf. limit
										Degrees of freedom	31	0	0	0	0	31												Upper conf. limit
									Standardized (when ICC>0)																			Degrees of freedom	0	0	0	0	0	0
										Change in mean	-2.18702																Percents
										Lower conf. limit	-3.35004																	Change in mean (%)
										Upper conf. limit	-1.024																	Lower conf. limit
										Conf. limits as ±value	1.16302																	Upper conf. limit
										Typical error	2.74375					0.939543												Conf. limits as approx. ±value
										Lower conf. limit	2.27767					0.779942												Typical error as a CV (%)						#VALUE!
										Upper conf. limit	3.47909					1.19135												Lower conf. limit						#VALUE!
										Conf. limits as approx. ×/÷factor	1.23591					1.23591												Upper conf. limit						#VALUE!
										Bias correction factor	1.00806					1.00806												Conf. limits as approx. ×/÷factor
									Correlations																			Bias correction factor
										Pearson correlation	0.122089					0.122089												Smallest effect from pure SD
										Lower conf. limit	-0.180733																	Lower conf. limit
										Upper conf. limit	0.403768																	Upper conf. limit
										Bias correction factor	1.01699																	Smallest effect from observed SD
										Intraclass correlation (ICC)	0.121246					0.121246												Lower conf. limit
										Lower conf. limit	-0.176297					-0.176297												Upper conf. limit
										Upper conf. limit	0.398487					0.398487											Standardized (when ICC>0)
										Effective no. of trials	2					2												Change in mean
										F	1.27595					1.27595												Lower conf. limit
										Numerator DF	31					31												Upper conf. limit
										Denominator DF	31	0	0	0	0	31												Conf. limits as ±value
										F lower	0.700251					0.700251												Typical error						#VALUE!
										F upper	2.32495					2.32495												Lower conf. limit						#VALUE!
										Fisher r	0.122701					0.122701												Upper conf. limit						#VALUE!
										Fisher SE^-2	29																	Conf. limits as approx. ×/÷factor
										Pure variance	0.100714					0.100714												Bias correction factor						#DIV/0!
										SE of pure variance	0.102506					0.170445											Correlations
										LCL	-0.067893					-0.179642												Pearson correlation						#DIV/0!
										UCL	0.269322					0.381071												Lower conf. limit
																												Upper conf. limit
																												Bias correction factor
																												Intraclass correlation
																												Lower conf. limit
																												Upper conf. limit
																											Measures of reliability of log-transformed variable
																													WEND-WDAY	3-WEND	4-3	5-4	6-5	Mean
																												Change in mean
																												Lower conf. limit
																												Upper conf. limit
																												Typical error
																												Lower conf. limit						#VALUE!
																												Upper conf. limit						#VALUE!
																												Bias correction factor						#DIV/0!
																												Smallest effect from pure SD						#VALUE!
																												Lower conf. limit						#VALUE!
																												Upper conf. limit						#VALUE!
																												Smallest effect from observed SD						#NUM!
																												Lower conf. limit
																												Upper conf. limit
																												DF	0	0	0	0	0	0
																												Stdized change in mean
																												Lower conf. limit
																												Upper conf. limit
																												Stdized typical error						#VALUE!
																												Lower conf. limit						#VALUE!
																												Upper conf. limit						#VALUE!
																												Pearson r						#DIV/0!
																												Lower conf. limit
																												Upper conf. limit
																												Bias correction factor
																												Intraclass r						#VALUE!
																												Lower conf. limit
																												Upper conf. limit
																												Effective no. of trials
																												F
																												Numerator DF
																												Denominator DF	0	0	0	0	0	0
																												F lower
																												F upper
																												Fisher r						#DIV/0!
																												Fisher SE^-2
																												Pure variance						#VALUE!
																												SE of pure variance						#VALUE!
																												LCL						#VALUE!
																												UCL						#VALUE!

## Sheet: 24hr MPRvsWFD Vegetable (ser) 
	CONSECUTIVE PAIRWISE ANALYSIS OF TRIALS FOR RELIABILITY
	Hover cursor for citation:			If your data consist of simultaneous measurement with two devices on two occasions, read the Apr 2024 update and download the relevant workbook.
	Hover cursor for updates:		2019	2018	2015	2012	2010	2009
	This spreadsheet calculates reliability statistics for consecutive pairs of trials and for the means of these statistics when there are >2 trials.
	For trials spaced at equal intervals, these means are better estimates of test-retest reliability than the more usual ANOVA-based reliablity statistics.
	But see the 1-way and 2-way spreadsheets in this workbook for such analyses.
	The reliability statistics are calculated for raw data and after log transformation.
	See the instructions in dark red to help you decide between which is better for your data.
	The data shown here are what you would expect for countermovement-jump height (best of three jumps) of team-sport athletes in trials separated by only a day or two.
	I generated the data by putting appropriate means and SD into the 2-way spreadsheet.
	Delete and replace the numbers in blue. Stats you might want are in red. Don't change any cells with a colored background.
	Missing values must be blanks or the graphs will display incorrectly. (The X values will plot as consecutive integers.)
	Clear all the "delete" and #NUM! corresponding to missing values. Restore the formula (by copying an adjacent cell) if you restore a missing value or for new data.
	Check the graphs (especially of the change scores) for outliers and non-uniformity of scatter. The log-transformed variables may show less non-uniformity.
	For more than 20 subjects, COPY any number of rows after the first data row and INSERT in the same place without deselecting.
	Do NOT copy and insert the first data row.											Use analysis of RAW data in one or more of the following situations:										Use LOG transformation in one or more of the following situations:
	Double-click on any of the red mean or SD cells to check that you have done this operation properly.											the data can be zero or negative;										the data can only be positive and non-zero;
	Colored boxes should enclose all rows of your data.											the data were measured from an arbitrary reference value;										the between-subject SD or change-score SD is more than ~20% of the mean;
	For less than 20 subjects, delete or clear any unwanted or empty rows.											the magnitude of the error is expected to be similar for all subjects.										the magnitude of the percent or factor error is expected to be similar for all subjects.
	To remove a trial, clear its data, or set the corrresponding "Include which trials?" cell to 0 or blank.
	For more than 6 trials, copy and insert the entire column(s) for Trials 5 and/or 6 and their change scores for the RAW and the LOG data.											Missing values produce delete in the panel of change scores.										Missing values produce #NUM! in the panel of log-transformed data.							Missing values produce delete in the panel of change scores.
	And follow the instructions in the cells indicated by "Hover cursor for >6 trials". If such editing is too difficult for you, contact me.											Clear delete from these cells to stop them plotting as zeros.										Clear #NUM! from these cells to get complete analyses.							Clear delete from these cells to stop them plotting as zeros.
												Copy-paste or drag a corner to restore formulae to those cells if you enter new data.										Copy-paste or drag a corner to restore formulae to those cells if you enter new data.							Copy-paste or -drag to restore formulae to those cells if you enter new data.
		Choose smallest effect:	0.2
		Choose conf. limits (%):	90			Hover cursor for >6 trials:	Read	me				Hover cursor for >6 trials:	Read me	Read	me	Do not							Hover cursor for >6 trials:	Read me	Read	me	Do not			Hover cursor for >6 trials:	Read me	Read	me	Do not
		RAW Data									Change scores of raw data					modify	Any				100*LOG-Transformed Data						modify		Change scores of Log-transformed data					modify	Any
		Trial:	WDAY	WEND	3	4	5	6	Mean		WEND-WDAY	3-WEND	4-3	5-4	6-5	this col.	subject?				WDAY	WEND	3	4	5	6	this col.		WEND-WDAY	3-WEND	4-3	5-4	6-5	this col.	subject?
		1D-BV	-3.01	-2.19							0.82						1			1D-BV	#NUM!	#NUM!							delete	delete					#NUM!
		2R-BV	-2.01	1.5							3.51						1			2R-BV	#NUM!	40.5465							delete	delete					#NUM!
		3A-BI	-0.08	-0.04							0.04						1			3A-BI	#NUM!	#NUM!							delete	delete					#NUM!
		4F-BH	1.28	-0.53							-1.81						1			4F-BH	24.686	#NUM!							delete	delete					#NUM!
		5W-ST	0.61	-0.94							-1.55						1			5W-ST	-49.4296	#NUM!							delete	delete					#NUM!
		7J-BV	-1.4	-0.01							1.39						1			7J-BV	#NUM!	#NUM!							delete	delete					#NUM!
		9D-BH	0.22	-0.54							-0.76						1			9D-BH	-151.413	#NUM!							delete	delete					#NUM!
		10A-BH	-1.12	0							1.12						1			10A-BH	#NUM!	#NUM!							delete	delete					#NUM!
		11O-BH	0	1.62							1.62						1			11O-BH	#NUM!	48.2426							delete	delete					#NUM!
		12A-BV	1.36	0							-1.36						1			12A-BV	30.7485	#NUM!							delete	delete					#NUM!
		13M-LB	-2.78	-1.08							1.7						1			13M-LB	#NUM!	#NUM!							delete	delete					#NUM!
		14G-NX	-0.02	0							0.02						1			14G-NX	#NUM!	#NUM!							delete	delete					#NUM!
		15I-NX	-4.33	0.61							4.94						1			15I-NX	#NUM!	-49.4296							delete	delete					#NUM!
		16N-NX	-0.21	2.21							2.42						1			16N-NX	#NUM!	79.2993							delete	delete					#NUM!
		17K-NX	0.23	1.13							0.9						1			17K-NX	-146.968	12.2218							159.189	delete					1
		18R-NX	1.39	2.77							1.38						1			18R-NX	32.9304	101.885							68.9544	delete					1
		19C-NX	1.38	0.88							-0.5						1			19C-NX	32.2083	-12.7833							-44.9917	delete					1
		20C-NX	1.38	-1.52							-2.9						1			20C-NX	32.2083	#NUM!							delete	delete					#NUM!
		21N-NX	2.06	0							-2.06						1			21N-NX	72.2706	#NUM!							delete	delete					#NUM!
		22S-NX	2.13	0							-2.13						1			22S-NX	75.6122	#NUM!							delete	delete					#NUM!
		23K-NX	-0.15	-3.45							-3.3						1			23K-NX	#NUM!	#NUM!							delete	delete					#NUM!
		24T-NX	-0.18	1.06							1.24						1			24T-NX	#NUM!	5.82689							delete	delete					#NUM!
		25R-NX	1.27	-0.74							-2.01						1			25R-NX	23.9017	#NUM!							delete	delete					#NUM!
		26R-ST	1.92	0.71							-1.21						1			26R-ST	65.2325	-34.249							-99.4815	delete					1
		27K-ST	0.01	0.8							0.79						1			27K-ST	-460.517	-22.3144							438.203	delete					1
		28O-BC	0.23	0.17							-0.06						1			28O-BC	-146.968	-177.196							-30.2281	delete					1
		29T-SM	-0.05	0.92							0.97						1			29T-SM	#NUM!	-8.33816							delete	delete					#NUM!
	For your data, you may have to set max and min values of X and Y axes to appropriate values.	30H-BC	0.27	0.21							-0.06						1			30H-BC	-130.933	-156.065							-25.1314	delete					1
		31F-SH	0	1.04							1.04						1			31F-SH	#NUM!	3.92207							delete	delete					#NUM!
		32Z-NX	2.73	1.32							-1.41						1			32Z-NX	100.43	27.7632							-72.667	delete					1
		33R-LP	-0.13	0							0.13						1			33R-LP	#NUM!	#NUM!							delete	delete					#NUM!
		34J-NX	-0.45	0							0.45						1			34J-NX	#NUM!	#NUM!							delete	delete					#NUM!
		Mean	0.0796875	0.184688					0.132188	Mean of change	0.105					Mean	32			Mean	#NUM!	#NUM!					#NUM!	Mean	49.2308						8
		SD	1.54792	1.23072					1.39834	SD of change	1.81975					1.81975				SD	#NUM!	#NUM!					#NUM!	SD	177.874
		Total no. of subjects	32	32	0	0	0	0	32	Total no. of subjects	32	0	0	0	0	32				N	16	15	0	0	0	0		N	8	0	0	0	0
		Include which trials?	1	1	1	1	0	0												Include which trials?	1	1	1	1	0	0
		DF	31	31	0	0	0	0	31											DF	15	14	0	0	0	0	Mean	Factor change in mean	1.63609					Mean
																				Back-transformed mean								SD of change as a factor	5.92241					#VALUE!
																				SD as a ×/÷ factor								Change in mean (%)	63.6088
																				SD as a CV (%)								SD of change as CV (%)	492.241					#VALUE!
									Measures of reliability via the RAW variable											Total no. of subjects	16	15	0	0	0	0	8	Total no. of subjects	8	0	0	0	0	8
									Raw	Trials	WEND-WDAY	3-WEND	4-3	5-4	6-5	Mean											Measures of reliability via the LOG-TRANSFORMED variable
										Change in mean	0.105								Clear #NUM! and "delete" from the log-transformed cells to stop them plotting as zeros.								Factors	Trials	WEND-WDAY	3-WEND	4-3	5-4	6-5	Mean
										Lower conf. limit	-0.440431								Restore the log-transformation formula to those cells if you enter new data.									Factor change in mean
										Upper conf. limit	0.650431																	Lower conf. limit
										Conf. limits as ±value	0.545431																	Upper conf. limit
										Typical error	1.28676					1.28676												Conf. limits as ×/÷factor
										Lower conf. limit	1.06818					1.06818												Factor typical error						#VALUE!
										Upper conf. limit	1.63162					1.63162												Lower conf. limit						#VALUE!
										Conf. limits as approx. ×/÷factor	1.23591					1.23591												Upper conf. limit						#VALUE!
										Bias correction factor	1.00806					1.00806												Conf. limits as approx. ×/÷factor
										Smallest effect from pure SD	0.109474					0.109474												Bias correction factor
										Lower conf. limit	-0.0734735					-0.119112												Smallest effect from pure SD
										Upper conf. limit	0.17137					0.195338												Lower conf. limit
										Smallest effect from observed SD	0.279669					0.279669												Upper conf. limit
										Lower conf. limit	0.232161					0.232161												Smallest effect from observed SD
										Upper conf. limit	0.354621					0.354621												Lower conf. limit
										Degrees of freedom	31	0	0	0	0	31												Upper conf. limit
									Standardized (when ICC>0)																			Degrees of freedom	0	0	0	0	0	0
										Change in mean	0.191826																Percents
										Lower conf. limit	-0.80463																	Change in mean (%)
										Upper conf. limit	1.18828																	Lower conf. limit
										Conf. limits as ±value	0.996457																	Upper conf. limit
										Typical error	2.3508					0.920203												Conf. limits as approx. ±value
										Lower conf. limit	1.95147					0.763886												Typical error as a CV (%)						#VALUE!
										Upper conf. limit	2.98083					1.16682												Lower conf. limit						#VALUE!
										Conf. limits as approx. ×/÷factor	1.23591					1.23591												Upper conf. limit						#VALUE!
										Bias correction factor	1.00806					1.00806												Conf. limits as approx. ×/÷factor
									Correlations																			Bias correction factor
										Pearson correlation	0.159918					0.159918												Smallest effect from pure SD
										Lower conf. limit	-0.143149																	Lower conf. limit
										Upper conf. limit	0.435565																	Upper conf. limit
										Bias correction factor	1.01681																	Smallest effect from observed SD
										Intraclass correlation (ICC)	0.158387					0.158387												Lower conf. limit
										Lower conf. limit	-0.139359					-0.139359												Upper conf. limit
										Upper conf. limit	0.429868					0.429868											Standardized (when ICC>0)
										Effective no. of trials	2					2												Change in mean
										F	1.37639					1.37639												Lower conf. limit
										Numerator DF	31					31												Upper conf. limit
										Denominator DF	31	0	0	0	0	31												Conf. limits as ±value
										F lower	0.755372					0.755372												Typical error						#VALUE!
										F upper	2.50796					2.50796												Lower conf. limit						#VALUE!
										Fisher r	0.161302					0.161302												Upper conf. limit						#VALUE!
										Fisher SE^-2	29																	Conf. limits as approx. ×/÷factor
										Pure variance	0.299614					0.299614												Bias correction factor						#DIV/0!
										SE of pure variance	0.264202					0.397792											Correlations
										LCL	-0.134959					-0.354695												Pearson correlation						#DIV/0!
										UCL	0.734188					0.953923												Lower conf. limit
																												Upper conf. limit
																												Bias correction factor
																												Intraclass correlation
																												Lower conf. limit
																												Upper conf. limit
																											Measures of reliability of log-transformed variable
																													WEND-WDAY	3-WEND	4-3	5-4	6-5	Mean
																												Change in mean
																												Lower conf. limit
																												Upper conf. limit
																												Typical error
																												Lower conf. limit						#VALUE!
																												Upper conf. limit						#VALUE!
																												Bias correction factor						#DIV/0!
																												Smallest effect from pure SD						#VALUE!
																												Lower conf. limit						#VALUE!
																												Upper conf. limit						#VALUE!
																												Smallest effect from observed SD						#NUM!
																												Lower conf. limit
																												Upper conf. limit
																												DF	0	0	0	0	0	0
																												Stdized change in mean
																												Lower conf. limit
																												Upper conf. limit
																												Stdized typical error						#VALUE!
																												Lower conf. limit						#VALUE!
																												Upper conf. limit						#VALUE!
																												Pearson r						#DIV/0!
																												Lower conf. limit
																												Upper conf. limit
																												Bias correction factor
																												Intraclass r						#VALUE!
																												Lower conf. limit
																												Upper conf. limit
																												Effective no. of trials
																												F
																												Numerator DF
																												Denominator DF	0	0	0	0	0	0
																												F lower
																												F upper
																												Fisher r						#DIV/0!
																												Fisher SE^-2
																												Pure variance						#VALUE!
																												SE of pure variance						#VALUE!
																												LCL						#VALUE!
																												UCL						#VALUE!

## Sheet: 24hr MPRvsWFD F&V (ser)
	CONSECUTIVE PAIRWISE ANALYSIS OF TRIALS FOR RELIABILITY
	Hover cursor for citation:			If your data consist of simultaneous measurement with two devices on two occasions, read the Apr 2024 update and download the relevant workbook.
	Hover cursor for updates:		2019	2018	2015	2012	2010	2009
	This spreadsheet calculates reliability statistics for consecutive pairs of trials and for the means of these statistics when there are >2 trials.
	For trials spaced at equal intervals, these means are better estimates of test-retest reliability than the more usual ANOVA-based reliablity statistics.
	But see the 1-way and 2-way spreadsheets in this workbook for such analyses.
	The reliability statistics are calculated for raw data and after log transformation.
	See the instructions in dark red to help you decide between which is better for your data.
	The data shown here are what you would expect for countermovement-jump height (best of three jumps) of team-sport athletes in trials separated by only a day or two.
	I generated the data by putting appropriate means and SD into the 2-way spreadsheet.
	Delete and replace the numbers in blue. Stats you might want are in red. Don't change any cells with a colored background.
	Missing values must be blanks or the graphs will display incorrectly. (The X values will plot as consecutive integers.)
	Clear all the "delete" and #NUM! corresponding to missing values. Restore the formula (by copying an adjacent cell) if you restore a missing value or for new data.
	Check the graphs (especially of the change scores) for outliers and non-uniformity of scatter. The log-transformed variables may show less non-uniformity.
	For more than 20 subjects, COPY any number of rows after the first data row and INSERT in the same place without deselecting.
	Do NOT copy and insert the first data row.											Use analysis of RAW data in one or more of the following situations:										Use LOG transformation in one or more of the following situations:
	Double-click on any of the red mean or SD cells to check that you have done this operation properly.											the data can be zero or negative;										the data can only be positive and non-zero;
	Colored boxes should enclose all rows of your data.											the data were measured from an arbitrary reference value;										the between-subject SD or change-score SD is more than ~20% of the mean;
	For less than 20 subjects, delete or clear any unwanted or empty rows.											the magnitude of the error is expected to be similar for all subjects.										the magnitude of the percent or factor error is expected to be similar for all subjects.
	To remove a trial, clear its data, or set the corrresponding "Include which trials?" cell to 0 or blank.
	For more than 6 trials, copy and insert the entire column(s) for Trials 5 and/or 6 and their change scores for the RAW and the LOG data.											Missing values produce delete in the panel of change scores.										Missing values produce #NUM! in the panel of log-transformed data.							Missing values produce delete in the panel of change scores.
	And follow the instructions in the cells indicated by "Hover cursor for >6 trials". If such editing is too difficult for you, contact me.											Clear delete from these cells to stop them plotting as zeros.										Clear #NUM! from these cells to get complete analyses.							Clear delete from these cells to stop them plotting as zeros.
												Copy-paste or drag a corner to restore formulae to those cells if you enter new data.										Copy-paste or drag a corner to restore formulae to those cells if you enter new data.							Copy-paste or -drag to restore formulae to those cells if you enter new data.
		Choose smallest effect:	0.2
		Choose conf. limits (%):	90			Hover cursor for >6 trials:	Read	me				Hover cursor for >6 trials:	Read me	Read	me	Do not							Hover cursor for >6 trials:	Read me	Read	me	Do not			Hover cursor for >6 trials:	Read me	Read	me	Do not
		RAW Data									Change scores of raw data					modify	Any				100*LOG-Transformed Data						modify		Change scores of Log-transformed data					modify	Any
		Trial:	WDAY	WEND	3	4	5	6	Mean		WEND-WDAY	3-WEND	4-3	5-4	6-5	this col.	subject?				WDAY	WEND	3	4	5	6	this col.		WEND-WDAY	3-WEND	4-3	5-4	6-5	this col.	subject?
		1D-BV	-3.01	-2.21							0.8						1			1D-BV	#NUM!	#NUM!							delete	delete					#NUM!
		2R-BV	-2.01	1.36							3.37						1			2R-BV	#NUM!	30.7485							delete	delete					#NUM!
		3A-BI	-1.52	-0.04							1.48						1			3A-BI	#NUM!	#NUM!							delete	delete					#NUM!
		4F-BH	0.16	-1.56							-1.72						1			4F-BH	-183.258	#NUM!							delete	delete					#NUM!
		5W-ST	1.35	-1.34							-2.69						1			5W-ST	30.0105	#NUM!							delete	delete					#NUM!
		7J-BV	-0.53	-0.75							-0.22						1			7J-BV	#NUM!	#NUM!							delete	delete					#NUM!
		9D-BH	0.35	-0.05							-0.4						1			9D-BH	-104.982	#NUM!							delete	delete					#NUM!
		10A-BH	0.46	-0.3							-0.76						1			10A-BH	-77.6529	#NUM!							delete	delete					#NUM!
		11O-BH	1.1	1.83							0.73						1			11O-BH	9.53102	60.4316							50.9006	delete					1
		12A-BV	1.36	-0.42							-1.78						1			12A-BV	30.7485	#NUM!							delete	delete					#NUM!
		13M-LB	-1.38	-2.02							-0.64						1			13M-LB	#NUM!	#NUM!							delete	delete					#NUM!
		14G-NX	0.51	-0.05							-0.56						1			14G-NX	-67.3345	#NUM!							delete	delete					#NUM!
		15I-NX	-4.12	0.61							4.73						1			15I-NX	#NUM!	-49.4296							delete	delete					#NUM!
		16N-NX	-1.74	1.06							2.8						1			16N-NX	#NUM!	5.82689							delete	delete					#NUM!
		17K-NX	-0.2	0.18							0.38						1			17K-NX	#NUM!	-171.48							delete	delete					#NUM!
		18R-NX	1.95	2.77							0.82						1			18R-NX	66.7829	101.885							35.1018	delete					1
		19C-NX	2.19	1.69							-0.5						1			19C-NX	78.3902	52.4729							-25.9173	delete					1
		20C-NX	0.73	-1.52							-2.25						1			20C-NX	-31.4711	#NUM!							delete	delete					#NUM!
		21N-NX	1.91	0.72							-1.19						1			21N-NX	64.7103	-32.8504							-97.5607	delete					1
		22S-NX	2.58	-0.98							-3.56						1			22S-NX	94.7789	#NUM!							delete	delete					#NUM!
		23K-NX	-0.15	-3.97							-3.82						1			23K-NX	#NUM!	#NUM!							delete	delete					#NUM!
		24T-NX	-0.14	-0.38							-0.24						1			24T-NX	#NUM!	#NUM!							delete	delete					#NUM!
		25R-NX	4.75	0.67							-4.08						1			25R-NX	155.814	-40.0478							-195.862	delete					1
		26R-ST	1.63	-0.15							-1.78						1			26R-ST	48.858	#NUM!							delete	delete					#NUM!
		27K-ST	-0.36	1.18							1.54						1			27K-ST	#NUM!	16.5514							delete	delete					#NUM!
		28O-BC	0.36	-0.7							-1.06						1			28O-BC	-102.165	#NUM!							delete	delete					#NUM!
		29T-SM	0.91	2.37							1.46						1			29T-SM	-9.43107	86.289							95.7201	delete					1
	For your data, you may have to set max and min values of X and Y axes to appropriate values.	30H-BC	0.71	0.58							-0.13						1			30H-BC	-34.249	-54.4727							-20.2237	delete					1
		31F-SH	0.85	0.61							-0.24						1			31F-SH	-16.2519	-49.4296							-33.1777	delete					1
		32Z-NX	5.17	-0.84							-6.01						1			32Z-NX	164.287	#NUM!							delete	delete					#NUM!
		33R-LP	0.72	0.05							-0.67						1			33R-LP	-32.8504	-299.573							-266.723	delete					1
		34J-NX	0.95	-1.71							-2.66						1			34J-NX	-5.12933	#NUM!							delete	delete					#NUM!
		Mean	0.485625	-0.103437					0.191094	Mean of change	-0.589063					Mean	32			Mean	#NUM!	#NUM!					#NUM!	Mean	-50.8602						9
		SD	1.89016	1.42499					1.67381	SD of change	2.21964					2.21964				SD	#NUM!	#NUM!					#NUM!	SD	117.743
		Total no. of subjects	32	32	0	0	0	0	32	Total no. of subjects	32	0	0	0	0	32				N	21	14	0	0	0	0		N	9	0	0	0	0
		Include which trials?	1	1	1	1	0	0												Include which trials?	1	1	1	1	0	0
		DF	31	31	0	0	0	0	31											DF	20	13	0	0	0	0	Mean	Factor change in mean	0.601335					Mean
																				Back-transformed mean								SD of change as a factor	3.24602					#VALUE!
																				SD as a ×/÷ factor								Change in mean (%)	-39.8665
																				SD as a CV (%)								SD of change as CV (%)	224.602					#VALUE!
									Measures of reliability via the RAW variable											Total no. of subjects	21	14	0	0	0	0	9	Total no. of subjects	9	0	0	0	0	9
									Raw	Trials	WEND-WDAY	3-WEND	4-3	5-4	6-5	Mean											Measures of reliability via the LOG-TRANSFORMED variable
										Change in mean	-0.589063								Clear #NUM! and "delete" from the log-transformed cells to stop them plotting as zeros.								Factors	Trials	WEND-WDAY	3-WEND	4-3	5-4	6-5	Mean
										Lower conf. limit	-1.25435								Restore the log-transformation formula to those cells if you enter new data.									Factor change in mean
										Upper conf. limit	0.0762267																	Lower conf. limit
										Conf. limits as ±value	0.665289																	Upper conf. limit
											1.56952					1.56952												Conf. limits as ×/÷factor
										Lower conf. limit	1.30291					1.30291												Factor typical error						#VALUE!
										Upper conf. limit	1.99016					1.99016												Lower conf. limit						#VALUE!
										Conf. limits as approx. ×/÷factor	1.23591					1.23591												Upper conf. limit						#VALUE!
										Bias correction factor	1.00806					1.00806												Conf. limits as approx. ×/÷factor
										Smallest effect from pure SD	0.116319					0.116319												Bias correction factor
										Lower conf. limit	-0.0936584					-0.152122												Smallest effect from pure SD
										Upper conf. limit	0.189294					0.224056												Lower conf. limit
										Smallest effect from observed SD	0.334763					0.334763												Upper conf. limit
										Lower conf. limit	0.277896					0.277896												Smallest effect from observed SD
										Upper conf. limit	0.424481					0.424481												Lower conf. limit
										Degrees of freedom	31	0	0	0	0	31												Upper conf. limit
									Standardized (when ICC>0)																			Degrees of freedom	0	0	0	0	0	0
										Change in mean	-1.01284																Percents
										Lower conf. limit	-2.15675																	Change in mean (%)
										Upper conf. limit	0.131065																	Lower conf. limit
										Conf. limits as ±value	1.14391																	Upper conf. limit
										Typical error	2.69866					0.937692												Conf. limits as approx. ±value
										Lower conf. limit	2.24023					0.778405												Typical error as a CV (%)						#VALUE!
										Upper conf. limit	3.42191					1.189												Lower conf. limit						#VALUE!
										Conf. limits as approx. ×/÷factor	1.23591					1.23591												Upper conf. limit						#VALUE!
										Bias correction factor	1.00806					1.00806												Conf. limits as approx. ×/÷factor
									Correlations																			Bias correction factor
										Pearson correlation	0.127714					0.127714												Smallest effect from pure SD
										Lower conf. limit	-0.1752																	Lower conf. limit
										Upper conf. limit	0.408539																	Upper conf. limit
										Bias correction factor	1.01697																	Smallest effect from observed SD
										Intraclass correlation (ICC)	0.124835					0.124835												Lower conf. limit
										Lower conf. limit	-0.172763					-0.172763												Upper conf. limit
										Upper conf. limit	0.401549					0.401549											Standardized (when ICC>0)
										Effective no. of trials	2					2												Change in mean
										F	1.28528					1.28528												Lower conf. limit
										Numerator DF	31					31												Upper conf. limit
										Denominator DF	31	0	0	0	0	31												Conf. limits as ±value
										F lower	0.705374					0.705374												Typical error						#VALUE!
										F upper	2.34196					2.34196												Lower conf. limit						#VALUE!
										Fisher r	0.128415					0.128415												Upper conf. limit						#VALUE!
										Fisher SE^-2	29																	Conf. limits as approx. ×/÷factor
										Pure variance	0.338252					0.338252												Bias correction factor						#DIV/0!
										SE of pure variance	0.338966					0.557361											Correlations
										LCL	-0.219297					-0.578525												Pearson correlation						#DIV/0!
										UCL	0.895802					1.25503												Lower conf. limit
																												Upper conf. limit
																												Bias correction factor
																												Intraclass correlation
																												Lower conf. limit
																												Upper conf. limit
																											Measures of reliability of log-transformed variable
																													WEND-WDAY	3-WEND	4-3	5-4	6-5	Mean
																												Change in mean
																												Lower conf. limit
																												Upper conf. limit
																												Typical error
																												Lower conf. limit						#VALUE!
																												Upper conf. limit						#VALUE!
																												Bias correction factor						#DIV/0!
																												Smallest effect from pure SD						#VALUE!
																												Lower conf. limit						#VALUE!
																												Upper conf. limit						#VALUE!
																												Smallest effect from observed SD						#NUM!
																												Lower conf. limit
																												Upper conf. limit
																												DF	0	0	0	0	0	0
																												Stdized change in mean
																												Lower conf. limit
																												Upper conf. limit
																												Stdized typical error						#VALUE!
																												Lower conf. limit						#VALUE!
																												Upper conf. limit						#VALUE!
																												Pearson r						#DIV/0!
																												Lower conf. limit
																												Upper conf. limit
																												Bias correction factor
																												Intraclass r						#VALUE!
																												Lower conf. limit
																												Upper conf. limit
																												Effective no. of trials
																												F
																												Numerator DF
																												Denominator DF	0	0	0	0	0	0
																												F lower
																												F upper
																												Fisher r						#DIV/0!
																												Fisher SE^-2
																												Pure variance						#VALUE!
																												SE of pure variance						#VALUE!
																												LCL						#VALUE!
																												UCL						#VALUE!
