# Supplementary material for: Reliability of a Modified 24 h Dietary Recall and Veggie Meter to Assess Fruit and Vegetable Intake in New Zealand Children
Source: Nutrients. 2025 Oct 20;17(20):3293. doi: 10.3390/nu17203293 (PMC12566992; doi:10.3390/nu17203293)
Supplement: Supplementary file 1 [file nutrients-17-03293-s001.zip › Supplementary File S15.xlsx]

## Sheet: Sheet1
							Veggie Meter readings						Foods that do not eat		Liver		Eggs		Supplements			Vegetables and fruits		which Vegetables?
	Child ID	Age	Gender	Ethnicity	Height	Weight	DR	WR	Day 1	DR	WR	Day 2	Q06	what	Q7	How often	Q8	How often	Q9	suppliment name	How often	Q10	Q11	Q12	Q13	Q14
1	1D-BV	9	M	NZE	142.5	32.4	9045	46007	279	9090	46046	285	Yes	Lamb, Steak, Pork and Zuchini	No		Yes	Every month	Yes	Vit C	When sick	3	2	7+	1	6
									283			283
									285			303
2	2R-BV	10	M	NZE	147.5	57.3	9045	46007	235	9090	46046	252	Yes	Zuchini, Mushroom, Pumpkin	No		Yes	Every week	Yes	Vit C	When sick	4	2	7+	1	6
									246			246
									250			254
3	3A-BI	11	F	NZE	148.2	35.4	9045	46323	365	9070	43075	386	Yes	Sukinni, Kumara, tomato	No		Yes	Every week	Yes	Fe, Zn, Mg	per day	5	1	7+	5	1
									379			407
									377			384
4	4F-BH	10	M	NZE	137	29	9045	46323	262	9070	43075	292	No		No		Yes	Every month	Yes	Fe, Zn, Mg	per day	5	3	3	5	2
									281			293
									264			309
5	5W-ST	12	M	NZE	157.5	46	9197.1	46406.2	375	9093.5	46493	416	Yes	Mushroom	No		Yes	Every week	No			2	3	5	1	1
									372			395
									377			370
6	6N-ST	10	M	Indian	150	41.7	9330.4	45730.2	301	9322	46312	302	No		No		Yes	Most days	Yes	Vit D, Mg, Zn Vit B	Per day	3	4	5	2	1
									294			301
									302			312
7	7J-BV	10	M	NZE	140.5	27.8	9435.8	46543	160	9248.3	46046.4	165	Yes	meat, carrots, pumpkin, capsicum, onion, banana	No		yes	Every week	Yes	immune multi gummies	5 days per week	2	4	0	0	4
									151			151
									161			145
8	8C-BH	9	F	Tongan	141.5	37.9	Nail polish			Nail polish			Yes	peanut butter	No		Yes	Every week	No			4	3	2	3	3
9	9D-BH	10	F	Arab-NZE	138.5	27.2	9072.4	45632.5	356	9074.1	46999.5	352	Yes	Carrot, Pumpkin, milk, cheese, Kumara	No		Yes	Every week	No			1	2	0	0	0
									363			347					not egg york
									365			384
10	10A-BH	11	F	NZE	149	45.1	9104.7	47101.9	148	9108.7	47102.9	152	Yes	Peas	Yes	once a year	Yes	Every week No				3	3	3	1	3
									156			161
									161			149
11	11O-BH	9	M	Tonagan NZE	138	28.4	9109.6	47281.7	393	9107.4	48321.6	372	Yes	Peanut	Yes	Every week	Yes	Every week	No			2	3	3	1	2
									361			360
									398			365
12	12A-BV	9	F	NZE	136	27.7	9167.7	47079	152	9207.7	48070	154	Yes	meat, cooked vegetables andunknown things	No		Yes	every week	No			2	1	2	0	0
									172			168
									176			174
13	13M-LB	13	M	NZE	170	50.2	9365.6	46790.1	230	9510.3	45408.6	253	Yes	Lettuce, Cucumber, tomatoes	No		Yes	Every week	Yes	Vit C	once a week	1	1	0	2	0
									235			244								Mg	Occasionally
									246			248
14	14G-NX	11	M	NZE	152.5	36.9	9365.6	46790.1	263	9510.3	45408.6	264	Yes	Mint sauce, cauliflower	No		Yes	every week	Yes	Vit C	Once a week	1	1	2	2	0.5
									285			263
									290			293
15	15I-NX	12	F	NZE	164.5	52.5	9090.5	46504.2	324	9105.7	45274.9	312	Yes	Mushroom	No		yes	Every week	Yes	Vit C	Daily	5	2.5	7	1	2
									312			348
									328			330
16	16N-NX	12	M	NZE	152	41.9	9270.2	46983.9	393	9353	46945	394	No		No		Yes	Every week	Yes	Vit D, Vit C Mg	Daily	2	4	3	7	5
									383			386
									375			414
17	17K-NX	12	M	NZE	147.5	37.4	9159	46033.7	250	9188.4	47051.6	219	Yes	shellfish, Mushroom	No		Yes	Every week	Yes	Vit C	3-4 times perweek	2	4	2	don’t know	5
									228			239
									237			225
18	18R-NX	12	M	NZE	146.5	37.6	9270.2	46983.9	324	9285.6	46389.1	317	Yes	fresh tomatoes	No		Yes	Every day	No			1	don’t know	2.5	4	1
									341			338
									333			343
19	19C-NX	12	M	NZE	175	55.3	9122.6	45017.2	328	9107.4	48321.6	330	Yes	mushroom, Capsicum	No		No		Yes	Fe	Daily	5	3	7+	3	7+
									330			341
									311			337
20	20B- NX	12	F	NZE	153	47.2	9259.1	54183.9	278	9208.2	45407.5	247	Yes	Marmite, oats	No		Yes	Every week	No			3	3	1	1	7+
									239			278
									288			262
21	21N-NX	11	M	Tongan NZE	151.5	44.2	9122.7	47081	285	9285.6	46398.1	275	No		No		Yes	Every week	No			1	3	1	3	3
									264			283
									274			257
22	22S-NX	12	F	NZE	164	53.3	9163.7	45939	521	9107.4	48327.1	518	No		No		Yes	Most days	No			3	2	7	3	2
									497			502
									520			519
23	23K-NX	12	M	Maori-Europ	164.5	54.6	9217.2	46087.5	289	9285.1	46387.6	292	Yes	mushroom, eggplant	No		Yes	Every week	Yes	Vit C	2 times per week	2	2	5	4	4
									294			289								Pea protein	Daily
									320			300
24	24T-NX	12	M	NZE	182	65.3	9377.8	45458	241	9192.2	46212	256	Don’t know		No		Yes	Every week	No			2	3	1	1	1
									237			251
									274			263
25	25R-NX	12	M	NZE	144	37	9415.6	45268	213	9403.4	45551	251	Yes	Kumara	No		yes	Every week	No			4	4	7+	3	5
									227			252
									246			249
26	26R-ST	9	M	NZE	148.5	33.7	9157.8	46178.7	407	9193.2	46214	410	No		No		Yes	Every week	No			3	3	4	3	4
									391			398
									390			392
27	27K-ST	11	F	NZE	166	46.7	9157.8	46178.7	302	9193.2	46214	298	Yes	Puickles	Yes	once a year	yes	Every week	No			3	4	4	3	4
									309			310
									345			321
28	28O-BC	12	F	NZE	161	63.9	9119.3	46498.9	249	9119.3	46498.9	249	No		No		Yes	Every month	Yes	Vit C	Daily	2	2	0	0	7+
									233			233
									246			246
29	29T-SM	10	M	NZE	140	34.8	9119.3	46498.9	198	9119.3	46498.9	198	Yes	nut allergies	No		No		Yes	Vit C	Daily	1	1	0	0	5
									203			203
									206			206
30	30H-BC	12	F	NZ Maori	158.5	62.2	9119.3	46498.9	137	9119.3	46498.9	137	Yes	Dairy allergic	No		Yes	Every Week	Yes			2	1	4	1	4
									138			138
									126			126
31	31F-SH	11	M	NZ Maori	165	63.7	9119.3	46498.9	230	9119.3	46498.9	230	No		No		Yes	Every month	Yes	Multi Vit	Daily	2	2	4	1	4
									238			238
									249			249
32	32-NX	11	F	NZE	144	35.6	9189.4	45506.4	271	9189.4	45506.4	271	Yes	Tomato, brocali, cheese, kiwifruit, mandarin, corn, pumpkin, lamb	No		Yes	Every Week	Yes	Pro-biotics	Daily	2	1	1	2	3
									294			294
									294			294
33	33R-LP	11	F	NZE	153.5	41.6	9081	46340.1	263	9082	46440	262	Yes	Sea food	No		Yes	Every month	Yes	Vit C	Daily	4	2	4	2	3
									270			265
									267			267
34	34J-NX	13	M	NZE	164	45.8	9081	46340.1	301	9082	46440	307	Yes	salmon, lamb	No		Yes	Every week	Yes	Vit C	Daily	3	3	3	0	3
									327			321
									313			315
